# Supplementary material for: Long-Term Phenological Shifts in Butterfly Species from Transylvania, Romania—A Case Study
Source: Insects. 2025 Oct 20;16(10):1071. doi: 10.3390/insects16101071 (PMC12563528; doi:10.3390/insects16101071)
Supplement: Supplementary file 1 [file insects-16-01071-s001.zip]

Archive with 2 entries (2 files):
- Figure S1.pdf
- Table S1. Data.xlsx
