# Supplementary material for: Long-Term Phenological Shifts in Butterfly Species from Transylvania, Romania—A Case Study
Source: Insects. 2025 Oct 20;16(10):1071. doi: 10.3390/insects16101071 (PMC12563528; doi:10.3390/insects16101071)
Supplement: Supplementary file 1 [file insects-16-01071-s001.zip › Table S1. Data.xlsx]

## Sheet: Butterflies_spring
Genus	Species	Year	Month	Day	Date	Month_Obs	Month_Label	Species name	Day_of_year
Vanessa	atalanta	2021	1	24	2021-01-24	124	2024-01-01	Vanessa atalanta	24
Vanessa	atalanta	2021	2	25	2021-02-25	225	2025-02-01	Vanessa atalanta	56
Papilio	machaon	1998	3	15	1998-03-15	315	2015-03-01	Papilio machaon	74
Iphiclides	podalirius	1998	3	15	1998-03-15	315	2015-03-01	Iphiclides podalirius	74
Colias	hyale	2002	3	15	2002-03-15	315	2015-03-01	Colias hyale alfacariensis	74
Colias	hyale	2011	3	17	2011-03-17	317	2017-03-01	Colias hyale alfacariensis	76
Colias	hyale	2015	3	20	2015-03-20	320	2020-03-01	Colias hyale alfacariensis	79
Colias	hyale	2018	3	22	2018-03-22	322	2022-03-01	Colias hyale alfacariensis	81
Pieris	napi	2017	3	24	2017-03-24	324	2024-03-01	Pieris napi	83
Leptidea	sinapis	2017	3	24	2017-03-24	324	2024-03-01	Leptidea sinapis/juvernica	83
Colias	hyale	2000	3	25	2000-03-25	325	2025-03-01	Colias hyale alfacariensis	85
Pieris	napi	2014	3	27	2014-03-27	327	2027-03-01	Pieris napi	86
Iphiclides	podalirius	2024	3	27	2024-03-27	327	2027-03-01	Iphiclides podalirius	87
Colias	hyale	2009	3	27	2009-03-27	327	2027-03-01	Colias hyale alfacariensis	86
Leptidea	sinapis	2008	3	29	2008-03-29	329	2029-03-01	Leptidea sinapis/juvernica	89
Colias	hyale	2013	3	29	2013-03-29	329	2029-03-01	Colias hyale alfacariensis	88
Colias	hyale	2007	3	29	2007-03-29	329	2029-03-01	Colias hyale alfacariensis	88
Pieris	napi	1972	3	29	1972-03-29	329	2029-03-01	Pieris napi	89
Colias	hyale	2014	3	29	2014-03-29	329	2029-03-01	Colias hyale alfacariensis	88
Leptidea	sinapis	2024	3	31	2024-03-31	331	1931-03-01	Leptidea sinapis/juvernica	91
Iphiclides	podalirius	2014	3	31	2014-03-31	331	1931-03-01	Iphiclides podalirius	90
Pieris	rapae	2024	3	31	2024-03-31	331	1931-03-01	Pieris rapae	91
Pieris	rapae	2024	3	31	2024-03-31	331	1931-03-01	Pieris rapae	91
Pieris	napi	2024	3	31	2024-03-31	331	1931-03-01	Pieris napi	91
Pieris	napi	2021	4	1	2021-04-01	401	2025-01-04	Pieris napi	91
Colias	hyale	2004	4	1	2004-04-01	401	2025-01-04	Colias hyale alfacariensis	92
Colias	hyale	2006	4	2	2006-04-02	402	2025-02-04	Colias hyale alfacariensis	92
Iphiclides	podalirius	2017	4	2	2017-04-02	402	2025-02-04	Iphiclides podalirius	92
Leptidea	sinapis	2017	4	2	2017-04-02	402	2025-02-04	Leptidea sinapis/juvernica	92
Pieris	rapae	1927	4	3	1927-04-03	403	2025-03-04	Pieris rapae	93
Glaucopsyche	alexis	1930	4	4	1930-04-04	404	2025-04-04	Glaucopsyche alexis	94
Leptidea	sinapis	2007	4	4	2007-04-04	404	2025-04-04	Leptidea sinapis/juvernica	94
Papilio	machaon	2018	4	4	2018-04-04	404	2025-04-04	Papilio machaon	94
Pieris	rapae	1999	4	4	1999-04-04	404	2025-04-04	Pieris rapae	94
Pieris	napi	1999	4	4	1999-04-04	404	2025-04-04	Pieris napi	94
Pieris	napi	2018	4	4	2018-04-04	404	2025-04-04	Pieris napi	94
Pieris	napi	1992	4	4	1992-04-04	404	2025-04-04	Pieris napi	95
Pieris	rapae	2018	4	4	2018-04-04	404	2025-04-04	Pieris rapae	94
Leptidea	sinapis	1998	4	5	1998-04-05	405	2025-05-04	Leptidea sinapis/juvernica	95
Leptidea	sinapis	2014	4	7	2014-04-07	407	2025-07-04	Leptidea sinapis/juvernica	97
Pieris	napi	1934	4	8	1934-04-08	408	2025-08-04	Pieris napi	98
Pieris	rapae	1972	4	8	1972-04-08	408	2025-08-04	Pieris rapae	99
Erynnis	tages	2024	4	9	2024-04-09	409	2025-09-04	Erynnis tages	100
Anthocaris	cardamines	2024	4	9	2024-04-09	409	2025-09-04	Anthocaris cardamines	100
Papilio	machaon	2024	4	9	2024-04-09	409	2025-09-04	Papilio machaon	100
Pieris	napi	1928	4	10	1928-04-10	410	2025-10-04	Pieris napi	101
Pieris	napi	1927	4	10	1927-04-10	410	2025-10-04	Pieris napi	100
Pieris	napi	1927	4	10	1927-04-10	410	2025-10-04	Pieris napi	100
Leptidea	sinapis	1928	4	10	1928-04-10	410	2025-10-04	Leptidea sinapis/juvernica	101
Pieris	napi	1971	4	11	1971-04-11	411	2025-11-04	Pieris napi	101
Papilio	machaon	2012	4	11	2012-04-11	411	2025-11-04	Papilio machaon	102
Pieris	napi	2023	4	12	2023-04-12	412	2025-12-04	Pieris napi	102
Anthocaris	cardamines	2023	4	12	2023-04-12	412	2025-12-04	Anthocaris cardamines	102
Pieris	napi	1927	4	12	1927-04-12	412	2025-12-04	Pieris napi	102
Pyrgus	malvae	2005	4	13	2005-04-13	413	2013-04-01	Pyrgus malvae	103
Iphiclides	podalirius	2005	4	13	2005-04-13	413	2013-04-01	Iphiclides podalirius	103
Papilio	machaon	2017	4	13	2017-04-13	413	2013-04-01	Papilio machaon	103
Pyrgus	malvae	1990	4	14	1990-04-14	414	2014-04-01	Pyrgus malvae	104
Leptidea	sinapis	2002	4	14	2002-04-14	414	2014-04-01	Leptidea sinapis/juvernica	104
Pyrgus	malvae	2002	4	14	2002-04-14	414	2014-04-01	Pyrgus malvae	104
Pieris	rapae	1930	4	15	1930-04-15	415	2015-04-01	Pieris rapae	105
Pieris	napi	1920	4	15	1920-04-15	415	2015-04-01	Pieris napi	106
Pieris	napi	1920	4	15	1920-04-15	415	2015-04-01	Pieris napi	106
Papilio	machaon	2000	4	15	2000-04-15	415	2015-04-01	Papilio machaon	106
Pyrgus	malvae	2000	4	15	2000-04-15	415	2015-04-01	Pyrgus malvae	106
Papilio	machaon	1971	4	15	1971-04-15	415	2015-04-01	Papilio machaon	105
Papilio	machaon	2007	4	17	2007-04-17	417	2017-04-01	Papilio machaon	107
Colias	hyale	1979	4	17	1979-04-17	417	2017-04-01	Colias hyale alfacariensis	107
Papilio	machaon	2004	4	17	2004-04-17	417	2017-04-01	Papilio machaon	108
Anthocaris	cardamines	2021	4	17	2021-04-17	417	2017-04-01	Anthocaris cardamines	107
Pieris	napi	1930	4	17	1930-04-17	417	2017-04-01	Pieris napi	107
Pyrgus	malvae	2024	4	18	2024-04-18	418	2018-04-01	Pyrgus malvae	109
Leptidea	sinapis	2009	4	18	2009-04-18	418	2018-04-01	Leptidea sinapis/juvernica	108
Leptidea	sinapis	1927	4	18	1927-04-18	418	2018-04-01	Leptidea sinapis/juvernica	108
Pyrgus	malvae	2017	4	18	2017-04-18	418	2018-04-01	Pyrgus malvae	108
Pieris	rapae	1930	4	19	1930-04-19	419	2019-04-01	Pieris rapae	109
Papilio	machaon	1992	4	19	1992-04-19	419	2019-04-01	Papilio machaon	110
Papilio	machaon	1998	4	19	1998-04-19	419	2019-04-01	Papilio machaon	109
Pieris	rapae	1934	4	19	1934-04-19	419	2019-04-01	Pieris rapae	109
Papilio	machaon	1987	4	20	1987-04-20	420	2020-04-01	Papilio machaon	110
Pieris	rapae	1937	4	20	1937-04-20	420	2020-04-01	Pieris rapae	110
Papilio	machaon	1985	4	20	1985-04-20	420	2020-04-01	Papilio machaon	110
Papilio	machaon	2006	4	20	2006-04-20	420	2020-04-01	Papilio machaon	110
Leptidea	sinapis	1939	4	20	1939-04-20	420	2020-04-01	Leptidea sinapis/juvernica	110
Pieris	rapae	1939	4	20	1939-04-20	420	2020-04-01	Pieris rapae	110
Papilio	machaon	1991	4	20	1991-04-20	420	2020-04-01	Papilio machaon	110
Pieris	napi	1939	4	20	1939-04-20	420	2020-04-01	Pieris napi	110
Papilio	machaon	2002	4	20	2002-04-20	420	2020-04-01	Papilio machaon	110
Iphiclides	podalirius	1973	4	20	1973-04-20	420	2020-04-01	Iphiclides podalirius	110
Iphiclides	podalirius	1927	4	20	1927-04-20	420	2020-04-01	Iphiclides podalirius	110
Pieris	napi	1924	4	21	1924-04-21	421	2021-04-01	Pieris napi	112
Papilio	machaon	1984	4	21	1984-04-21	421	2021-04-01	Papilio machaon	112
Papilio	machaon	1989	4	21	1989-04-21	421	2021-04-01	Papilio machaon	111
Iphiclides	podalirius	1974	4	21	1974-04-21	421	2021-04-01	Iphiclides podalirius	111
Pieris	rapae	1929	4	21	1929-04-21	421	2021-04-01	Pieris rapae	111
Pieris	napi	1929	4	21	1929-04-21	421	2021-04-01	Pieris napi	111
Iphiclides	podalirius	1985	4	21	1985-04-21	421	2021-04-01	Iphiclides podalirius	111
Leptidea	sinapis	1924	4	21	1924-04-21	421	2021-04-01	Leptidea sinapis/juvernica	112
Iphiclides	podalirius	1984	4	22	1984-04-22	422	2022-04-01	Iphiclides podalirius	113
Pieris	rapae	1928	4	22	1928-04-22	422	2022-04-01	Pieris rapae	113
Papilio	machaon	1982	4	22	1982-04-22	422	2022-04-01	Papilio machaon	112
Glaucopsyche	alexis	2000	4	23	2000-04-23	423	2023-04-01	Glaucopsyche alexis	114
Pieris	rapae	1926	4	23	1926-04-23	423	2023-04-01	Pieris rapae	113
Leptidea	sinapis	2021	4	23	2021-04-23	423	2023-04-01	Leptidea sinapis/juvernica	113
Colias	hyale	1970	4	23	1970-04-23	423	2023-04-01	Colias hyale alfacariensis	113
Leptidea	sinapis	1934	4	23	1934-04-23	423	2023-04-01	Leptidea sinapis/juvernica	113
Colias	hyale	1977	4	23	1977-04-23	423	2023-04-01	Colias hyale alfacariensis	113
Iphiclides	podalirius	1967	4	23	1967-04-23	423	2023-04-01	Iphiclides podalirius	113
Glaucopsyche	alexis	2009	4	23	2009-04-23	423	2023-04-01	Glaucopsyche alexis	113
Leptidea	sinapis	2022	4	24	2022-04-24	424	2024-04-01	Leptidea sinapis/juvernica	114
Papilio	machaon	1988	4	24	1988-04-24	424	2024-04-01	Papilio machaon	115
Iphiclides	podalirius	1979	4	25	1979-04-25	425	2025-04-01	Iphiclides podalirius	115
Vanessa	atalanta	2023	4	25	2023-04-25	425	2025-04-01	Vanessa atalanta	115
Colias	hyale	1976	4	25	1976-04-25	425	2025-04-01	Colias hyale alfacariensis	116
Colias	hyale	1965	4	25	1965-04-25	425	2025-04-01	Colias hyale alfacariensis	115
Papilio	machaon	1994	4	25	1994-04-25	425	2025-04-01	Papilio machaon	115
Papilio	machaon	1974	4	25	1974-04-25	425	2025-04-01	Papilio machaon	115
Leptidea	sinapis	2018	4	25	2018-04-25	425	2025-04-01	Leptidea sinapis/juvernica	115
Iphiclides	podalirius	2018	4	25	2018-04-25	425	2025-04-01	Iphiclides podalirius	115
Iphiclides	podalirius	1975	4	25	1975-04-25	425	2025-04-01	Iphiclides podalirius	115
Pyrgus	malvae	1948	4	25	1948-04-25	425	2025-04-01	Pyrgus malvae	116
Vanessa	atalanta	2018	4	25	2018-04-25	425	2025-04-01	Vanessa atalanta	115
Pyrgus	malvae	2018	4	25	2018-04-25	425	2025-04-01	Pyrgus malvae	115
Erynnis	tages	2022	4	26	2022-04-26	426	2026-04-01	Erynnis tages	116
Leptidea	sinapis	2011	4	26	2011-04-26	426	2026-04-01	Leptidea sinapis/juvernica	116
Iphiclides	podalirius	2022	4	26	2022-04-26	426	2026-04-01	Iphiclides podalirius	116
Erebia	medusa	2019	4	26	2019-04-26	426	2026-04-01	Erebia medusa	116
Anthocaris	cardamines	2022	4	26	2022-04-26	426	2026-04-01	Anthocaris cardamines	116
Pieris	rapae	2021	4	26	2021-04-26	426	2026-04-01	Pieris rapae	116
Pyrgus	malvae	2022	4	26	2022-04-26	426	2026-04-01	Pyrgus malvae	116
Iphiclides	podalirius	1971	4	26	1971-04-26	426	2026-04-01	Iphiclides podalirius	116
Pieris	napi	2022	4	26	2022-04-26	426	2026-04-01	Pieris napi	116
Colias	hyale	1974	4	27	1974-04-27	427	2027-04-01	Colias hyale alfacariensis	117
Iphiclides	podalirius	1980	4	27	1980-04-27	427	2027-04-01	Iphiclides podalirius	118
Colias	hyale	1968	4	28	1968-04-28	428	2028-04-01	Colias hyale alfacariensis	119
Erynnis	tages	2020	4	28	2020-04-28	428	2028-04-01	Erynnis tages	119
Papilio	machaon	1975	4	28	1975-04-28	428	2028-04-01	Papilio machaon	118
Papilio	machaon	1968	4	28	1968-04-28	428	2028-04-01	Papilio machaon	119
Erynnis	tages	2021	4	28	2021-04-28	428	2028-04-01	Erynnis tages	118
Colias	hyale	1981	4	28	1981-04-28	428	2028-04-01	Colias hyale alfacariensis	118
Iphiclides	podalirius	1977	4	28	1977-04-28	428	2028-04-01	Iphiclides podalirius	118
Anthocaris	cardamines	1928	4	29	1928-04-29	429	2029-04-01	Anthocaris cardamines	120
Papilio	machaon	1976	4	29	1976-04-29	429	2029-04-01	Papilio machaon	120
Leptidea	sinapis	2020	4	29	2020-04-29	429	2029-04-01	Leptidea sinapis/juvernica	120
Erynnis	tages	2009	4	29	2009-04-29	429	2029-04-01	Erynnis tages	119
Pieris	napi	1921	4	29	1921-04-29	429	2029-04-01	Pieris napi	119
Iphiclides	podalirius	1927	4	29	1927-04-29	429	2029-04-01	Iphiclides podalirius	119
Iphiclides	podalirius	1928	4	29	1928-04-29	429	2029-04-01	Iphiclides podalirius	120
Pieris	napi	1921	4	29	1921-04-29	429	2029-04-01	Pieris napi	119
Pyrgus	malvae	1927	4	29	1927-04-29	429	2029-04-01	Pyrgus malvae	119
Papilio	machaon	1966	4	29	1966-04-29	429	2029-04-01	Papilio machaon	119
Leptidea	sinapis	1935	4	29	1935-04-29	429	2029-04-01	Leptidea sinapis/juvernica	119
Iphiclides	podalirius	2023	4	30	2023-04-30	430	1930-04-01	Iphiclides podalirius	120
Leptidea	sinapis	2023	4	30	2023-04-30	430	1930-04-01	Leptidea sinapis/juvernica	120
Erynnis	tages	2015	4	30	2015-04-30	430	1930-04-01	Erynnis tages	120
Glaucopsyche	alexis	2006	4	30	2006-04-30	430	1930-04-01	Glaucopsyche alexis	120
Glaucopsyche	alexis	2007	4	30	2007-04-30	430	1930-04-01	Glaucopsyche alexis	120
Leptidea	sinapis	2013	4	30	2013-04-30	430	1930-04-01	Leptidea sinapis/juvernica	120
Erynnis	tages	2023	4	30	2023-04-30	430	1930-04-01	Erynnis tages	120
Erynnis	tages	2008	4	30	2008-04-30	430	1930-04-01	Erynnis tages	121
Pyrgus	malvae	2006	4	30	2006-04-30	430	1930-04-01	Pyrgus malvae	120
Pyrgus	malvae	2023	4	30	2023-04-30	430	1930-04-01	Pyrgus malvae	120
Erynnis	tages	2006	5	1	2006-05-01	501	2025-01-05	Erynnis tages	121
Erynnis	tages	2013	5	1	2013-05-01	501	2025-01-05	Erynnis tages	121
Erynnis	tages	2003	5	1	2003-05-01	501	2025-01-05	Erynnis tages	121
Colias	hyale	2016	5	1	2016-05-01	501	2025-01-05	Colias hyale alfacariensis	122
Leptidea	sinapis	2019	5	1	2019-05-01	501	2025-01-05	Leptidea sinapis/juvernica	121
Erynnis	tages	2017	5	1	2017-05-01	501	2025-01-05	Erynnis tages	121
Colias	hyale	1967	5	1	1967-05-01	501	2025-01-05	Colias hyale alfacariensis	121
Pieris	napi	2016	5	1	2016-05-01	501	2025-01-05	Pieris napi	122
Papilio	machaon	1996	5	1	1996-05-01	501	2025-01-05	Papilio machaon	122
Papilio	machaon	1927	5	1	1927-05-01	501	2025-01-05	Papilio machaon	121
Papilio	machaon	1981	5	1	1981-05-01	501	2025-01-05	Papilio machaon	121
Papilio	machaon	1972	5	1	1972-05-01	501	2025-01-05	Papilio machaon	122
Iphiclides	podalirius	2021	5	1	2021-05-01	501	2025-01-05	Iphiclides podalirius	121
Leptidea	sinapis	2010	5	1	2010-05-01	501	2025-01-05	Leptidea sinapis/juvernica	121
Pyrgus	malvae	1928	5	1	1928-05-01	501	2025-01-05	Pyrgus malvae	122
Papilio	machaon	1927	5	1	1927-05-01	501	2025-01-05	Papilio machaon	121
Iphiclides	podalirius	1921	5	1	1921-05-01	501	2025-01-05	Iphiclides podalirius	121
Iphiclides	podalirius	1921	5	1	1921-05-01	501	2025-01-05	Iphiclides podalirius	121
Pyrgus	malvae	1928	5	1	1928-05-01	501	2025-01-05	Pyrgus malvae	122
Pyrgus	malvae	2021	5	1	2021-05-01	501	2025-01-05	Pyrgus malvae	121
Leptidea	sinapis	1929	5	1	1929-05-01	501	2025-01-05	Leptidea sinapis/juvernica	121
Leptidea	sinapis	2016	5	1	2016-05-01	501	2025-01-05	Leptidea sinapis/juvernica	122
Leptidea	sinapis	2012	5	2	2012-05-02	502	2025-02-05	Leptidea sinapis/juvernica	123
Leptidea	sinapis	1937	5	2	1937-05-02	502	2025-02-05	Leptidea sinapis/juvernica	122
Iphiclides	podalirius	1978	5	2	1978-05-02	502	2025-02-05	Iphiclides podalirius	122
Erynnis	tages	1996	5	2	1996-05-02	502	2025-02-05	Erynnis tages	123
Papilio	machaon	1969	5	2	1969-05-02	502	2025-02-05	Papilio machaon	122
Papilio	machaon	1978	5	2	1978-05-02	502	2025-02-05	Papilio machaon	122
Pyrgus	malvae	2010	5	2	2010-05-02	502	2025-02-05	Pyrgus malvae	122
Plebejus	argus	2002	5	3	2002-05-03	503	2025-03-05	Plebejus argus	123
Pyrgus	malvae	1936	5	3	1936-05-03	503	2025-03-05	Pyrgus malvae	124
Pyrgus	malvae	1946	5	3	1946-05-03	503	2025-03-05	Pyrgus malvae	123
Leptidea	sinapis	1931	5	3	1931-05-03	503	2025-03-05	Leptidea sinapis/juvernica	123
Erynnis	tages	1993	5	3	1993-05-03	503	2025-03-05	Erynnis tages	123
Erynnis	tages	2019	5	3	2019-05-03	503	2025-03-05	Erynnis tages	123
Erynnis	tages	2010	5	3	2010-05-03	503	2025-03-05	Erynnis tages	123
Colias	hyale	1925	5	3	1925-05-03	503	2025-03-05	Colias hyale alfacariensis	123
Erynnis	tages	2014	5	3	2014-05-03	503	2025-03-05	Erynnis tages	123
Erynnis	tages	2005	5	3	2005-05-03	503	2025-03-05	Erynnis tages	123
Erynnis	tages	2012	5	3	2012-05-03	503	2025-03-05	Erynnis tages	124
Erynnis	tages	2000	5	4	2000-05-04	504	2025-04-05	Erynnis tages	125
Glaucopsyche	alexis	1996	5	4	1996-05-04	504	2025-04-05	Glaucopsyche alexis	125
Pyrgus	malvae	1924	5	4	1924-05-04	504	2025-04-05	Pyrgus malvae	125
Iphiclides	podalirius	1930	5	4	1930-05-04	504	2025-04-05	Iphiclides podalirius	124
Colias	hyale	2011	5	4	2011-05-04	504	2025-04-05	Colias hyale alfacariensis	124
Plebejus	argus	2011	5	4	2011-05-04	504	2025-04-05	Plebejus argus	124
Erynnis	tages	2002	5	4	2002-05-04	504	2025-04-05	Erynnis tages	124
Colias	hyale	1999	5	5	1999-05-05	505	2025-05-05	Colias hyale alfacariensis	125
Glaucopsyche	alexis	1946	5	5	1946-05-05	505	2025-05-05	Glaucopsyche alexis	125
Erebia	medusa	2003	5	5	2003-05-05	505	2025-05-05	Erebia medusa	125
Iphiclides	podalirius	1999	5	5	1999-05-05	505	2025-05-05	Iphiclides podalirius	125
Iphiclides	podalirius	1965	5	5	1965-05-05	505	2025-05-05	Iphiclides podalirius	125
Pyrgus	malvae	1987	5	5	1987-05-05	505	2025-05-05	Pyrgus malvae	125
Anthocaris	cardamines	1930	5	5	1930-05-05	505	2025-05-05	Anthocaris cardamines	125
Erynnis	tages	1997	5	5	1997-05-05	505	2025-05-05	Erynnis tages	125
Erynnis	tages	1982	5	5	1982-05-05	505	2025-05-05	Erynnis tages	125
Pyrgus	malvae	1930	5	5	1930-05-05	505	2025-05-05	Pyrgus malvae	125
Leptidea	sinapis	1921	5	6	1921-05-06	506	2025-06-05	Leptidea sinapis/juvernica	126
Erynnis	tages	2001	5	6	2001-05-06	506	2025-06-05	Erynnis tages	126
Leptidea	sinapis	1921	5	6	1921-05-06	506	2025-06-05	Leptidea sinapis/juvernica	126
Glaucopsyche	alexis	1992	5	6	1992-05-06	506	2025-06-05	Glaucopsyche alexis	127
Erynnis	tages	1990	5	6	1990-05-06	506	2025-06-05	Erynnis tages	126
Anthocaris	cardamines	1921	5	6	1921-05-06	506	2025-06-05	Anthocaris cardamines	126
Anthocaris	cardamines	1926	5	6	1926-05-06	506	2025-06-05	Anthocaris cardamines	126
Erynnis	tages	1999	5	6	1999-05-06	506	2025-06-05	Erynnis tages	126
Erebia	medusa	1999	5	7	1999-05-07	507	2025-07-05	Erebia medusa	127
Plebejus	argus	2013	5	7	2013-05-07	507	2025-07-05	Plebejus argus	127
Erynnis	tages	1988	5	7	1988-05-07	507	2025-07-05	Erynnis tages	128
Glaucopsyche	alexis	1927	5	8	1927-05-08	508	2025-08-05	Glaucopsyche alexis	128
Glaucopsyche	alexis	1921	5	8	1921-05-08	508	2025-08-05	Glaucopsyche alexis	128
Glaucopsyche	alexis	1921	5	8	1921-05-08	508	2025-08-05	Glaucopsyche alexis	128
Erynnis	tages	1992	5	8	1992-05-08	508	2025-08-05	Erynnis tages	129
Glaucopsyche	alexis	1921	5	8	1921-05-08	508	2025-08-05	Glaucopsyche alexis	128
Iphiclides	podalirius	1929	5	8	1929-05-08	508	2025-08-05	Iphiclides podalirius	128
Glaucopsyche	alexis	1999	5	8	1999-05-08	508	2025-08-05	Glaucopsyche alexis	128
Papilio	machaon	1929	5	8	1929-05-08	508	2025-08-05	Papilio machaon	128
Anthocaris	cardamines	1927	5	8	1927-05-08	508	2025-08-05	Anthocaris cardamines	128
Erynnis	tages	1995	5	8	1995-05-08	508	2025-08-05	Erynnis tages	128
Erynnis	tages	1998	5	8	1998-05-08	508	2025-08-05	Erynnis tages	128
Papilio	machaon	1932	5	8	1932-05-08	508	2025-08-05	Papilio machaon	129
Anthocaris	cardamines	1927	5	8	1927-05-08	508	2025-08-05	Anthocaris cardamines	128
Erynnis	tages	1984	5	8	1984-05-08	508	2025-08-05	Erynnis tages	129
Erynnis	tages	1980	5	8	1980-05-08	508	2025-08-05	Erynnis tages	129
Pieris	rapae	1922	5	8	1922-05-08	508	2025-08-05	Pieris rapae	128
Leptidea	sinapis	1938	5	9	1938-05-09	509	2025-09-05	Leptidea sinapis/juvernica	129
Erebia	medusa	2001	5	9	2001-05-09	509	2025-09-05	Erebia medusa	129
Pyrgus	malvae	1920	5	9	1920-05-09	509	2025-09-05	Pyrgus malvae	130
Pyrgus	malvae	1920	5	9	1920-05-09	509	2025-09-05	Pyrgus malvae	130
Plebejus	argus	2012	5	9	2012-05-09	509	2025-09-05	Plebejus argus	130
Erebia	medusa	2009	5	9	2009-05-09	509	2025-09-05	Erebia medusa	129
Pieris	rapae	1938	5	9	1938-05-09	509	2025-09-05	Pieris rapae	129
Glaucopsyche	alexis	1929	5	9	1929-05-09	509	2025-09-05	Glaucopsyche alexis	129
Pyrgus	malvae	1993	5	10	1993-05-10	510	2025-10-05	Pyrgus malvae	130
Erebia	medusa	2000	5	10	2000-05-10	510	2025-10-05	Erebia medusa	131
Plebejus	argus	1993	5	10	1993-05-10	510	2025-10-05	Plebejus argus	130
Colias	hyale	1993	5	10	1993-05-10	510	2025-10-05	Colias hyale alfacariensis	130
Vanessa	atalanta	1999	5	10	1999-05-10	510	2025-10-05	Vanessa atalanta	130
Glaucopsyche	alexis	1988	5	10	1988-05-10	510	2025-10-05	Glaucopsyche alexis	131
Erynnis	tages	1994	5	10	1994-05-10	510	2025-10-05	Erynnis tages	130
Leptidea	sinapis	2005	5	10	2005-05-10	510	2025-10-05	Leptidea sinapis/juvernica	130
Glaucopsyche	alexis	1934	5	10	1934-05-10	510	2025-10-05	Glaucopsyche alexis	130
Iphiclides	podalirius	1929	5	10	1929-05-10	510	2025-10-05	Iphiclides podalirius	130
Glaucopsyche	alexis	1993	5	10	1993-05-10	510	2025-10-05	Glaucopsyche alexis	130
Pyrgus	malvae	1937	5	10	1937-05-10	510	2025-10-05	Pyrgus malvae	130
Colias	hyale	2000	5	11	2000-05-11	511	2025-11-05	Colias hyale alfacariensis	132
Erebia	medusa	2012	5	11	2012-05-11	511	2025-11-05	Erebia medusa	132
Erebia	medusa	2007	5	11	2007-05-11	511	2025-11-05	Erebia medusa	131
Pyrgus	malvae	1927	5	12	1927-05-12	512	2025-12-05	Pyrgus malvae	132
Pyrgus	malvae	1932	5	12	1932-05-12	512	2025-12-05	Pyrgus malvae	133
Erynnis	tages	1987	5	12	1987-05-12	512	2025-12-05	Erynnis tages	132
Leptidea	sinapis	1997	5	12	1997-05-12	512	2025-12-05	Leptidea sinapis/juvernica	132
Erynnis	tages	1979	5	12	1979-05-12	512	2025-12-05	Erynnis tages	132
Erynnis	tages	1975	5	12	1975-05-12	512	2025-12-05	Erynnis tages	132
Erebia	medusa	2002	5	12	2002-05-12	512	2025-12-05	Erebia medusa	132
Plebejus	argus	1979	5	12	1979-05-12	512	2025-12-05	Plebejus argus	132
Pieris	napi	2016	5	12	2016-05-12	512	2025-12-05	Pieris napi	133
Erebia	medusa	2011	5	12	2011-05-12	512	2025-12-05	Erebia medusa	132
Pyrgus	malvae	2015	5	13	2015-05-13	513	2013-05-01	Pyrgus malvae	133
Plebejus	argus	1927	5	13	1927-05-13	513	2013-05-01	Plebejus argus	133
Plebejus	argus	1934	5	13	1934-05-13	513	2013-05-01	Plebejus argus	133
Glaucopsyche	alexis	1928	5	13	1928-05-13	513	2013-05-01	Glaucopsyche alexis	134
Erebia	medusa	1990	5	13	1990-05-13	513	2013-05-01	Erebia medusa	133
Erynnis	tages	1976	5	14	1976-05-14	514	2014-05-01	Erynnis tages	135
Glaucopsyche	alexis	1939	5	14	1939-05-14	514	2014-05-01	Glaucopsyche alexis	134
Pyrgus	malvae	1999	5	14	1999-05-14	514	2014-05-01	Pyrgus malvae	134
Glaucopsyche	alexis	1979	5	15	1979-05-15	515	2015-05-01	Glaucopsyche alexis	135
Iphiclides	podalirius	2016	5	15	2016-05-15	515	2015-05-01	Iphiclides podalirius	136
Erebia	medusa	1994	5	15	1994-05-15	515	2015-05-01	Erebia medusa	135
Plebejus	argus	1981	5	15	1981-05-15	515	2015-05-01	Plebejus argus	135
Papilio	machaon	2023	5	15	2023-05-15	515	2015-05-01	Papilio machaon	135
Papilio	machaon	1999	5	15	1999-05-15	515	2015-05-01	Papilio machaon	135
Leptidea	sinapis	1981	5	15	1981-05-15	515	2015-05-01	Leptidea sinapis/juvernica	135
Vanessa	atalanta	1998	5	15	1998-05-15	515	2015-05-01	Vanessa atalanta	135
Erebia	medusa	2023	5	15	2023-05-15	515	2015-05-01	Erebia medusa	135
Erebia	medusa	1975	5	15	1975-05-15	515	2015-05-01	Erebia medusa	135
Glaucopsyche	alexis	1981	5	15	1981-05-15	515	2015-05-01	Glaucopsyche alexis	135
Erebia	medusa	1948	5	16	1948-05-16	516	2016-05-01	Erebia medusa	137
Pyrgus	malvae	1931	5	16	1931-05-16	516	2016-05-01	Pyrgus malvae	136
Plebejus	argus	1990	5	16	1990-05-16	516	2016-05-01	Plebejus argus	136
Papilio	machaon	2022	5	16	2022-05-16	516	2016-05-01	Papilio machaon	136
Glaucopsyche	alexis	1997	5	16	1997-05-16	516	2016-05-01	Glaucopsyche alexis	136
Erebia	medusa	1948	5	16	1948-05-16	516	2016-05-01	Erebia medusa	137
Pyrgus	malvae	1986	5	16	1986-05-16	516	2016-05-01	Pyrgus malvae	136
Plebejus	argus	1997	5	16	1997-05-16	516	2016-05-01	Plebejus argus	136
Erebia	medusa	2022	5	16	2022-05-16	516	2016-05-01	Erebia medusa	136
Colias	hyale	1927	5	17	1927-05-17	517	2017-05-01	Colias hyale alfacariensis	137
Leptidea	sinapis	2001	5	17	2001-05-17	517	2017-05-01	Leptidea sinapis/juvernica	137
Erebia	medusa	1997	5	17	1997-05-17	517	2017-05-01	Erebia medusa	137
Erebia	medusa	2015	5	18	2015-05-18	518	2018-05-01	Erebia medusa	138
Colias	hyale	1976	5	18	1976-05-18	518	2018-05-01	Colias hyale alfacariensis	139
Erebia	medusa	1976	5	18	1976-05-18	518	2018-05-01	Erebia medusa	139
Colias	hyale	1938	5	19	1938-05-19	519	2019-05-01	Colias hyale alfacariensis	139
Glaucopsyche	alexis	1928	5	19	1928-05-19	519	2019-05-01	Glaucopsyche alexis	140
Erebia	medusa	1986	5	20	1986-05-20	520	2020-05-01	Erebia medusa	140
Erebia	medusa	1993	5	20	1993-05-20	520	2020-05-01	Erebia medusa	140
Erebia	medusa	2021	5	20	2021-05-20	520	2020-05-01	Erebia medusa	140
Erebia	medusa	1989	5	20	1989-05-20	520	2020-05-01	Erebia medusa	140
Plebejus	argus	2008	5	20	2008-05-20	520	2020-05-01	Plebejus argus	141
Papilio	machaon	2021	5	20	2021-05-20	520	2020-05-01	Papilio machaon	140
Pyrgus	malvae	1929	5	20	1929-05-20	520	2020-05-01	Pyrgus malvae	140
Leptidea	sinapis	1933	5	21	1933-05-21	521	2021-05-01	Leptidea sinapis/juvernica	141
Iphiclides	podalirius	1932	5	21	1932-05-21	521	2021-05-01	Iphiclides podalirius	142
Pyrgus	malvae	1933	5	21	1933-05-21	521	2021-05-01	Pyrgus malvae	141
Papilio	machaon	1933	5	21	1933-05-21	521	2021-05-01	Papilio machaon	141
Glaucopsyche	alexis	1998	5	21	1998-05-21	521	2021-05-01	Glaucopsyche alexis	141
Erebia	medusa	1935	5	21	1935-05-21	521	2021-05-01	Erebia medusa	141
Pieris	rapae	1927	5	22	1927-05-22	522	2022-05-01	Pieris rapae	142
Pieris	napi	1933	5	22	1933-05-22	522	2022-05-01	Pieris napi	142
Erebia	medusa	1978	5	22	1978-05-22	522	2022-05-01	Erebia medusa	142
Pyrgus	malvae	1947	5	22	1947-05-22	522	2022-05-01	Pyrgus malvae	142
Papilio	machaon	1980	5	23	1980-05-23	523	2023-05-01	Papilio machaon	144
Erebia	medusa	1998	5	23	1998-05-23	523	2023-05-01	Erebia medusa	143
Erebia	medusa	2020	5	23	2020-05-23	523	2023-05-01	Erebia medusa	144
Plebejus	argus	1989	5	23	1989-05-23	523	2023-05-01	Plebejus argus	143
Plebejus	argus	1923	5	23	1923-05-23	523	2023-05-01	Plebejus argus	143
Plebejus	argus	1973	5	23	1973-05-23	523	2023-05-01	Plebejus argus	143
Pieris	rapae	1935	5	23	1935-05-23	523	2023-05-01	Pieris rapae	143
Papilio	machaon	2020	5	23	2020-05-23	523	2023-05-01	Papilio machaon	144
Colias	hyale	1923	5	23	1923-05-23	523	2023-05-01	Colias hyale alfacariensis	143
Plebejus	argus	2010	5	24	2010-05-24	524	2024-05-01	Plebejus argus	144
Plebejus	argus	1930	5	24	1930-05-24	524	2024-05-01	Plebejus argus	144
Erebia	medusa	1981	5	24	1981-05-24	524	2024-05-01	Erebia medusa	144
Glaucopsyche	alexis	2014	5	24	2014-05-24	524	2024-05-01	Glaucopsyche alexis	144
Glaucopsyche	alexis	2012	5	24	2012-05-24	524	2024-05-01	Glaucopsyche alexis	145
Glaucopsyche	alexis	1926	5	24	1926-05-24	524	2024-05-01	Glaucopsyche alexis	144
Plebejus	argus	1992	5	24	1992-05-24	524	2024-05-01	Plebejus argus	145
Erebia	medusa	1986	5	24	1986-05-24	524	2024-05-01	Erebia medusa	144
Colias	hyale	1930	5	25	1930-05-25	525	2025-05-01	Colias hyale alfacariensis	145
Erebia	medusa	1996	5	25	1996-05-25	525	2025-05-01	Erebia medusa	146
Colias	hyale	1940	5	26	1940-05-26	526	2026-05-01	Colias hyale alfacariensis	147
Anthocaris	cardamines	1929	5	26	1929-05-26	526	2026-05-01	Anthocaris cardamines	146
Erebia	medusa	1935	5	26	1935-05-26	526	2026-05-01	Erebia medusa	146
Pyrgus	malvae	1935	5	26	1935-05-26	526	2026-05-01	Pyrgus malvae	146
Colias	hyale	1935	5	26	1935-05-26	526	2026-05-01	Colias hyale alfacariensis	146
Glaucopsyche	alexis	1929	5	26	1929-05-26	526	2026-05-01	Glaucopsyche alexis	146
Erebia	medusa	2008	5	26	2008-05-26	526	2026-05-01	Erebia medusa	147
Erebia	medusa	1982	5	27	1982-05-27	527	2027-05-01	Erebia medusa	147
Plebejus	argus	1940	5	27	1940-05-27	527	2027-05-01	Plebejus argus	148
Erebia	medusa	1995	5	27	1995-05-27	527	2027-05-01	Erebia medusa	147
Pyrgus	malvae	1982	5	27	1982-05-27	527	2027-05-01	Pyrgus malvae	147
Erebia	medusa	2005	5	27	2005-05-27	527	2027-05-01	Erebia medusa	147
Erynnis	tages	2018	5	27	2018-05-27	527	2027-05-01	Erynnis tages	147
Plebejus	argus	1999	5	28	1999-05-28	528	2028-05-01	Plebejus argus	148
Glaucopsyche	alexis	1922	5	28	1922-05-28	528	2028-05-01	Glaucopsyche alexis	148
Glaucopsyche	alexis	1922	5	28	1922-05-28	528	2028-05-01	Glaucopsyche alexis	148
Glaucopsyche	alexis	1947	5	28	1947-05-28	528	2028-05-01	Glaucopsyche alexis	148
Pyrgus	malvae	1999	5	28	1999-05-28	528	2028-05-01	Pyrgus malvae	148
Glaucopsyche	alexis	1930	5	29	1930-05-29	529	2029-05-01	Glaucopsyche alexis	149
Glaucopsyche	alexis	2008	5	29	2008-05-29	529	2029-05-01	Glaucopsyche alexis	150
Leptidea	sinapis	1996	5	29	1996-05-29	529	2029-05-01	Leptidea sinapis/juvernica	150
Leptidea	sinapis	1995	5	29	1995-05-29	529	2029-05-01	Leptidea sinapis/juvernica	149
Pyrgus	malvae	1921	5	30	1921-05-30	530	1930-05-01	Pyrgus malvae	150
Plebejus	argus	1948	5	30	1948-05-30	530	1930-05-01	Plebejus argus	151
Papilio	machaon	1972	5	30	1972-05-30	530	1930-05-01	Papilio machaon	151
Glaucopsyche	alexis	1938	5	30	1938-05-30	530	1930-05-01	Glaucopsyche alexis	150
Vanessa	atalanta	1948	5	30	1948-05-30	530	1930-05-01	Vanessa atalanta	151
Pyrgus	malvae	1921	5	30	1921-05-30	530	1930-05-01	Pyrgus malvae	150
Plebejus	argus	1938	5	30	1938-05-30	530	1930-05-01	Plebejus argus	150
Erebia	medusa	1974	5	31	1974-05-31	531	1931-05-01	Erebia medusa	151
Colias	hyale	1929	5	31	1929-05-31	531	1931-05-01	Colias hyale alfacariensis	151
Pieris	rapae	2016	6	1	2016-06-01	601	2025-01-06	Pieris rapae	153
Plebejus	argus	2016	6	1	2016-06-01	601	2025-01-06	Plebejus argus	153
Glaucopsyche	alexis	2016	6	1	2016-06-01	601	2025-01-06	Glaucopsyche alexis	153
Erebia	medusa	1936	6	3	1936-06-03	603	2025-03-06	Erebia medusa	155
Glaucopsyche	alexis	1932	6	3	1932-06-03	603	2025-03-06	Glaucopsyche alexis	155
Erebia	medusa	1936	6	3	1936-06-03	603	2025-03-06	Erebia medusa	155
Plebejus	argus	1932	6	3	1932-06-03	603	2025-03-06	Plebejus argus	155
Colias	hyale	1933	6	4	1933-06-04	604	2025-04-06	Colias hyale alfacariensis	155
Anthocaris	cardamines	1933	6	4	1933-06-04	604	2025-04-06	Anthocaris cardamines	155
Plebejus	argus	1996	6	5	1996-06-05	605	2025-05-06	Plebejus argus	157
Plebejus	argus	1933	6	5	1933-06-05	605	2025-05-06	Plebejus argus	156
Plebejus	argus	1931	6	7	1931-06-07	607	2025-07-06	Plebejus argus	158
Leptidea	sinapis	1932	6	8	1932-06-08	608	2025-08-06	Leptidea sinapis/juvernica	160
Pieris	rapae	1946	6	8	1946-06-08	608	2025-08-06	Pieris rapae	159
Erynnis	tages	1985	6	10	1985-06-10	610	2025-10-06	Erynnis tages	161
Glaucopsyche	alexis	1921	6	10	1921-06-10	610	2025-10-06	Glaucopsyche alexis	161
Glaucopsyche	alexis	1921	6	10	1921-06-10	610	2025-10-06	Glaucopsyche alexis	161
Glaucopsyche	alexis	1933	6	12	1933-06-12	612	2025-12-06	Glaucopsyche alexis	163
Glaucopsyche	alexis	1931	6	13	1931-06-13	613	2013-06-01	Glaucopsyche alexis	164
Plebejus	argus	1935	6	14	1935-06-14	614	2014-06-01	Plebejus argus	165
Vanessa	atalanta	2003	6	14	2003-06-14	614	2014-06-01	Vanessa atalanta	165
Vanessa	atalanta	2013	6	14	2013-06-14	614	2014-06-01	Vanessa atalanta	165
Vanessa	atalanta	2014	6	14	2014-06-14	614	2014-06-01	Vanessa atalanta	165
Erebia	medusa	1984	6	18	1984-06-18	618	2018-06-01	Erebia medusa	170
Vanessa	atalanta	2016	6	18	2016-06-18	618	2018-06-01	Vanessa atalanta	170
Erebia	medusa	2004	6	19	2004-06-19	619	2019-06-01	Erebia medusa	171
Anthocaris	cardamines	1932	6	21	1932-06-21	621	2021-06-01	Anthocaris cardamines	173
Anthocaris	cardamines	1932	6	21	1932-06-21	621	2021-06-01	Anthocaris cardamines	173
Plebejus	argus	1980	6	22	1980-06-22	622	2022-06-01	Plebejus argus	174
Pieris	napi	1920	6	23	1920-06-23	623	2023-06-01	Pieris napi	175
Leptidea	sinapis	1935	6	27	1935-06-27	627	2027-06-01	Leptidea sinapis/juvernica	178
Plebejus	argus	1929	6	30	1929-06-30	630	1930-06-01	Plebejus argus	181
Pieris	napi	1926	7	2	1926-07-02	702	2025-02-07	Pieris napi	183
Pieris	rapae	1925	7	5	1925-07-05	705	2025-05-07	Pieris rapae	186
Leptidea	sinapis	1925	7	5	1925-07-05	705	2025-05-07	Leptidea sinapis/juvernica	186
Vanessa	atalanta	1922	7	7	1922-07-07	707	2025-07-07	Vanessa atalanta	188
Leptidea	sinapis	1999	7	10	1999-07-10	710	2025-10-07	Leptidea sinapis/juvernica	191
Plebejus	argus	1924	7	14	1924-07-14	714	2014-07-01	Plebejus argus	196
Papilio	machaon	1927	7	15	1927-07-15	715	2015-07-01	Papilio machaon	196
Leptidea	sinapis	1982	7	16	1982-07-16	716	2016-07-01	Leptidea sinapis/juvernica	197
Papilio	machaon	1926	7	18	1926-07-18	718	2018-07-01	Papilio machaon	199
Iphiclides	podalirius	1924	7	18	1924-07-18	718	2018-07-01	Iphiclides podalirius	200
Iphiclides	podalirius	1925	7	19	1925-07-19	719	2019-07-01	Iphiclides podalirius	200
Papilio	machaon	1934	7	24	1934-07-24	724	2024-07-01	Papilio machaon	205
Pyrgus	malvae	1934	7	29	1934-07-29	729	2029-07-01	Pyrgus malvae	210
Plebejus	argus	1937	7	29	1937-07-29	729	2029-07-01	Plebejus argus	210
Vanessa	atalanta	1921	7	31	1921-07-31	731	1931-07-01	Vanessa atalanta	212
Pieris	rapae	1921	7	31	1921-07-31	731	1931-07-01	Pieris rapae	212
Plebejus	argus	1936	8	19	1936-08-19	819	2019-08-01	Plebejus argus	232

## Sheet: Butterflies_autumn
Genus	Species	Year	Month	Day	Date	Month_Obs	Month_Label	Species name	Day_of_year
Coenonympha	pamphilus	1924	6	15	1924-06-15	615	2015-06-01	Coenonympha pamphilus	167
Coenonympha	pamphilus	1939	6	15	1939-06-15	615	2015-06-01	Coenonympha pamphilus	166
Coenonympha	pamphilus	1927	6	15	1927-06-15	615	2015-06-01	Coenonympha pamphilus	166
Coenonympha	pamphilus	1933	6	28	1933-06-28	628	2028-06-01	Coenonympha pamphilus	179
Polyommatus	icarus	1953	7	10	1953-07-10	710	2025-10-07	Polyommatus icarus	191
Coenonympha	pamphilus	1963	7	18	1963-07-18	718	2018-07-01	Coenonympha pamphilus	199
Coenonympha	pamphilus	1937	7	20	1937-07-20	720	2020-07-01	Coenonympha pamphilus	201
Coenonympha	pamphilus	1962	7	20	1962-07-20	720	2020-07-01	Coenonympha pamphilus	201
Colias	croceus	1935	7	21	1935-07-21	721	2021-07-01	Colias crocea	202
Polyommatus	icarus	1935	7	22	1935-07-22	722	2022-07-01	Polyommatus icarus	203
Polyommatus	icarus	1921	7	24	1921-07-24	724	2024-07-01	Polyommatus icarus	205
Colias	hyale	1924	7	27	1924-07-27	727	2027-07-01	Colias hyale alfacariensis	209
Coenonympha	pamphilus	1922	7	28	1922-07-28	728	2028-07-01	Coenonympha pamphilus	209
Coenonympha	pamphilus	1977	7	29	1977-07-29	729	2029-07-01	Coenonympha pamphilus	210
Colias	croceus	1939	7	30	1939-07-30	730	1930-07-01	Colias crocea	211
Coenonympha	pamphilus	1981	8	1	1981-08-01	801	2025-01-08	Coenonympha pamphilus	213
Polyommatus	icarus	1947	8	3	1947-08-03	803	2025-03-08	Polyommatus icarus	215
Coenonympha	pamphilus	1965	8	3	1965-08-03	803	2025-03-08	Coenonympha pamphilus	215
Coenonympha	pamphilus	1968	8	4	1968-08-04	804	2025-04-08	Coenonympha pamphilus	217
Colias	hyale	1940	8	4	1940-08-04	804	2025-04-08	Colias hyale alfacariensis	217
Coenonympha	pamphilus	1967	8	5	1967-08-05	805	2025-05-08	Coenonympha pamphilus	217
Pieris	rapae	1921	8	7	1921-08-07	807	2025-07-08	Pieris rapae	219
Coenonympha	pamphilus	1983	8	8	1983-08-08	808	2025-08-08	Coenonympha pamphilus	220
Coenonympha	pamphilus	1934	8	10	1934-08-10	810	2025-10-08	Coenonympha pamphilus	222
Polyommatus	icarus	1934	8	10	1934-08-10	810	2025-10-08	Polyommatus icarus	222
Polyommatus	icarus	1925	8	10	1925-08-10	810	2025-10-08	Polyommatus icarus	222
Polyommatus	icarus	1928	8	10	1928-08-10	810	2025-10-08	Polyommatus icarus	223
Coenonympha	pamphilus	1966	8	10	1966-08-10	810	2025-10-08	Coenonympha pamphilus	222
Polyommatus	icarus	1939	8	10	1939-08-10	810	2025-10-08	Polyommatus icarus	222
Polyommatus	icarus	1930	8	11	1930-08-11	811	2025-11-08	Polyommatus icarus	223
Pieris	rapae	1956	8	12	1956-08-12	812	2025-12-08	Pieris rapae	225
Coenonympha	pamphilus	1928	8	14	1928-08-14	814	2014-08-01	Coenonympha pamphilus	227
Polyommatus	icarus	1924	8	14	1924-08-14	814	2014-08-01	Polyommatus icarus	227
Coenonympha	pamphilus	1985	8	15	1985-08-15	815	2015-08-01	Coenonympha pamphilus	227
Coenonympha	pamphilus	1975	8	15	1975-08-15	815	2015-08-01	Coenonympha pamphilus	227
Colias	croceus	1921	8	16	1921-08-16	816	2016-08-01	Colias crocea	228
Coenonympha	pamphilus	1920	8	19	1920-08-19	819	2019-08-01	Coenonympha pamphilus	232
Pieris	rapae	1928	8	19	1928-08-19	819	2019-08-01	Pieris rapae	232
Polyommatus	icarus	1928	8	19	1928-08-19	819	2019-08-01	Polyommatus icarus	232
Pieris	rapae	1926	8	20	1926-08-20	820	2020-08-01	Pieris rapae	232
Coenonympha	pamphilus	1969	8	20	1969-08-20	820	2020-08-01	Coenonympha pamphilus	232
Colias	croceus	1940	8	20	1940-08-20	820	2020-08-01	Colias crocea	233
Colias	hyale	1926	8	20	1926-08-20	820	2020-08-01	Colias hyale alfacariensis	232
Colias	croceus	1926	8	22	1926-08-22	822	2022-08-01	Colias crocea	234
Coenonympha	pamphilus	1992	8	23	1992-08-23	823	2023-08-01	Coenonympha pamphilus	236
Coenonympha	pamphilus	1971	8	23	1971-08-23	823	2023-08-01	Coenonympha pamphilus	235
Coenonympha	pamphilus	1989	8	23	1989-08-23	823	2023-08-01	Coenonympha pamphilus	235
Coenonympha	pamphilus	1932	8	26	1932-08-26	826	2026-08-01	Coenonympha pamphilus	239
Colias	croceus	1920	8	26	1920-08-26	826	2026-08-01	Colias crocea	239
Coenonympha	pamphilus	1973	8	27	1973-08-27	827	2027-08-01	Coenonympha pamphilus	239
Polyommatus	icarus	1923	8	28	1923-08-28	828	2028-08-01	Polyommatus icarus	240
Coenonympha	pamphilus	1994	8	28	1994-08-28	828	2028-08-01	Coenonympha pamphilus	240
Colias	hyale	1923	9	1	1923-09-01	901	2025-01-09	Colias hyale alfacariensis	244
Colias	croceus	2010	9	1	2010-09-01	901	2025-01-09	Colias crocea	244
Coenonympha	pamphilus	2016	9	1	2016-09-01	901	2025-01-09	Coenonympha pamphilus	245
Polyommatus	icarus	1933	9	1	1933-09-01	901	2025-01-09	Polyommatus icarus	244
Coenonympha	pamphilus	1987	9	2	1987-09-02	902	2025-02-09	Coenonympha pamphilus	245
Pieris	rapae	1997	9	2	1997-09-02	902	2025-02-09	Pieris rapae	245
Polyommatus	icarus	1938	9	2	1938-09-02	902	2025-02-09	Polyommatus icarus	245
Coenonympha	pamphilus	1979	9	2	1979-09-02	902	2025-02-09	Coenonympha pamphilus	245
Pieris	rapae	1929	9	3	1929-09-03	903	2025-03-09	Pieris rapae	246
Pieris	rapae	1972	9	3	1972-09-03	903	2025-03-09	Pieris rapae	247
Coenonympha	pamphilus	1929	9	5	1929-09-05	905	2025-05-09	Coenonympha pamphilus	248
Colias	hyale	1938	9	8	1938-09-08	908	2025-08-09	Colias hyale alfacariensis	251
Colias	croceus	1928	9	9	1928-09-09	909	2025-09-09	Colias crocea	253
Colias	croceus	1930	9	9	1930-09-09	909	2025-09-09	Colias crocea	252
Colias	hyale	1926	9	9	1926-09-09	909	2025-09-09	Colias hyale alfacariensis	252
Colias	croceus	1929	9	9	1929-09-09	909	2025-09-09	Colias crocea	252
Colias	hyale	1930	9	9	1930-09-09	909	2025-09-09	Colias hyale alfacariensis	252
Coenonympha	pamphilus	1996	9	10	1996-09-10	910	2025-10-09	Coenonympha pamphilus	254
Polyommatus	icarus	1995	9	10	1995-09-10	910	2025-10-09	Polyommatus icarus	253
Colias	hyale	1927	9	11	1927-09-11	911	2025-11-09	Colias hyale alfacariensis	254
Polyommatus	icarus	1993	9	11	1993-09-11	911	2025-11-09	Polyommatus icarus	254
Pieris	rapae	1937	9	12	1937-09-12	912	2025-12-09	Pieris rapae	255
Colias	croceus	2001	9	12	2001-09-12	912	2025-12-09	Colias crocea	255
Colias	hyale	2001	9	12	2001-09-12	912	2025-12-09	Colias hyale alfacariensis	255
Colias	hyale	1987	9	12	1987-09-12	912	2025-12-09	Colias hyale alfacariensis	255
Polyommatus	icarus	1937	9	12	1937-09-12	912	2025-12-09	Polyommatus icarus	255
Colias	hyale	1978	9	13	1978-09-13	913	2013-09-01	Colias hyale alfacariensis	256
Polyommatus	icarus	1989	9	14	1989-09-14	914	2014-09-01	Polyommatus icarus	257
Polyommatus	icarus	1983	9	15	1983-09-15	915	2015-09-01	Polyommatus icarus	258
Polyommatus	icarus	1979	9	15	1979-09-15	915	2015-09-01	Polyommatus icarus	258
Polyommatus	icarus	1990	9	15	1990-09-15	915	2015-09-01	Polyommatus icarus	258
Polyommatus	icarus	2004	9	15	2004-09-15	915	2015-09-01	Polyommatus icarus	259
Coenonympha	pamphilus	1938	9	15	1938-09-15	915	2015-09-01	Coenonympha pamphilus	258
Coenonympha	pamphilus	2016	9	16	2016-09-16	916	2016-09-01	Coenonympha pamphilus	260
Polyommatus	icarus	2003	9	17	2003-09-17	917	2017-09-01	Polyommatus icarus	260
Polyommatus	icarus	1980	9	17	1980-09-17	917	2017-09-01	Polyommatus icarus	261
Polyommatus	icarus	2006	9	17	2006-09-17	917	2017-09-01	Polyommatus icarus	260
Polyommatus	icarus	1973	9	17	1973-09-17	917	2017-09-01	Polyommatus icarus	260
Polyommatus	icarus	1996	9	17	1996-09-17	917	2017-09-01	Polyommatus icarus	261
Polyommatus	icarus	1999	9	17	1999-09-17	917	2017-09-01	Polyommatus icarus	260
Polyommatus	icarus	2011	9	17	2011-09-17	917	2017-09-01	Polyommatus icarus	260
Polyommatus	icarus	1984	9	17	1984-09-17	917	2017-09-01	Polyommatus icarus	261
Polyommatus	icarus	1987	9	19	1987-09-19	919	2019-09-01	Polyommatus icarus	262
Polyommatus	icarus	2009	9	19	2009-09-19	919	2019-09-01	Polyommatus icarus	262
Colias	hyale	2005	9	19	2005-09-19	919	2019-09-01	Colias hyale alfacariensis	262
Coenonympha	pamphilus	1936	9	19	1936-09-19	919	2019-09-01	Coenonympha pamphilus	263
Colias	hyale	1998	9	19	1998-09-19	919	2019-09-01	Colias hyale alfacariensis	262
Polyommatus	icarus	1982	9	20	1982-09-20	920	2020-09-01	Polyommatus icarus	263
Polyommatus	icarus	1992	9	20	1992-09-20	920	2020-09-01	Polyommatus icarus	264
Polyommatus	icarus	2002	9	20	2002-09-20	920	2020-09-01	Polyommatus icarus	263
Polyommatus	icarus	1986	9	20	1986-09-20	920	2020-09-01	Polyommatus icarus	263
Polyommatus	icarus	1965	9	20	1965-09-20	920	2020-09-01	Polyommatus icarus	263
Coenonympha	pamphilus	1997	9	20	1997-09-20	920	2020-09-01	Coenonympha pamphilus	263
Colias	croceus	1925	9	20	1925-09-20	920	2020-09-01	Colias crocea	263
Polyommatus	icarus	1976	9	20	1976-09-20	920	2020-09-01	Polyommatus icarus	264
Polyommatus	icarus	1998	9	21	1998-09-21	921	2021-09-01	Polyommatus icarus	264
Polyommatus	icarus	1978	9	21	1978-09-21	921	2021-09-01	Polyommatus icarus	264
Polyommatus	icarus	2000	9	22	2000-09-22	922	2022-09-01	Polyommatus icarus	266
Polyommatus	icarus	1970	9	23	1970-09-23	923	2023-09-01	Polyommatus icarus	266
Colias	hyale	1977	9	23	1977-09-23	923	2023-09-01	Colias hyale alfacariensis	266
Colias	croceus	1997	9	23	1997-09-23	923	2023-09-01	Colias crocea	266
Colias	croceus	1979	9	23	1979-09-23	923	2023-09-01	Colias crocea	266
Colias	croceus	1978	9	23	1978-09-23	923	2023-09-01	Colias crocea	266
Coenonympha	pamphilus	2020	9	25	2020-09-25	925	2025-09-01	Coenonympha pamphilus	269
Colias	croceus	1927	9	25	1927-09-25	925	2025-09-01	Colias crocea	268
Polyommatus	icarus	2010	9	25	2010-09-25	925	2025-09-01	Polyommatus icarus	268
Coenonympha	pamphilus	2001	9	25	2001-09-25	925	2025-09-01	Coenonympha pamphilus	268
Coenonympha	pamphilus	2018	9	26	2018-09-26	926	2026-09-01	Coenonympha pamphilus	269
Colias	croceus	1965	9	27	1965-09-27	927	2027-09-01	Colias crocea	270
Colias	hyale	1925	9	27	1925-09-27	927	2027-09-01	Colias hyale alfacariensis	270
Colias	croceus	1924	9	27	1924-09-27	927	2027-09-01	Colias crocea	271
Colias	croceus	1963	9	29	1963-09-29	929	2029-09-01	Colias crocea	272
Polyommatus	icarus	2014	9	29	2014-09-29	929	2029-09-01	Polyommatus icarus	272
Polyommatus	icarus	2013	9	30	2013-09-30	930	1930-09-01	Polyommatus icarus	273
Colias	croceus	1976	10	1	1976-10-01	1001	2025-01-10	Colias crocea	275
Colias	croceus	1977	10	1	1977-10-01	1001	2025-01-10	Colias crocea	274
Colias	croceus	1973	10	1	1973-10-01	1001	2025-01-10	Colias crocea	274
Colias	croceus	1933	10	1	1933-10-01	1001	2025-01-10	Colias crocea	274
Coenonympha	pamphilus	2013	10	1	2013-10-01	1001	2025-01-10	Coenonympha pamphilus	274
Colias	hyale	1928	10	2	1928-10-02	1002	2025-02-10	Colias hyale alfacariensis	276
Colias	croceus	1968	10	2	1968-10-02	1002	2025-02-10	Colias crocea	276
Pieris	rapae	1938	10	2	1938-10-02	1002	2025-02-10	Pieris rapae	275
Colias	croceus	1938	10	2	1938-10-02	1002	2025-02-10	Colias crocea	275
Polyommatus	icarus	2017	10	3	2017-10-03	1003	2025-03-10	Polyommatus icarus	276
Colias	croceus	2005	10	3	2005-10-03	1003	2025-03-10	Colias crocea	276
Colias	croceus	1960	10	3	1960-10-03	1003	2025-03-10	Colias crocea	277
Coenonympha	pamphilus	2015	10	3	2015-10-03	1003	2025-03-10	Coenonympha pamphilus	276
Colias	croceus	1981	10	4	1981-10-04	1004	2025-04-10	Colias crocea	277
Polyommatus	icarus	2008	10	5	2008-10-05	1005	2025-05-10	Polyommatus icarus	279
Polyommatus	icarus	2018	10	7	2018-10-07	1007	2025-07-10	Polyommatus icarus	280
Coenonympha	pamphilus	2005	10	7	2005-10-07	1007	2025-07-10	Coenonympha pamphilus	280
Colias	hyale	2016	10	8	2016-10-08	1008	2025-08-10	Colias hyale alfacariensis	282
Colias	hyale	1928	10	8	1928-10-08	1008	2025-08-10	Colias hyale alfacariensis	282
Pieris	rapae	1986	10	8	1986-10-08	1008	2025-08-10	Pieris rapae	281
Coenonympha	pamphilus	2008	10	8	2008-10-08	1008	2025-08-10	Coenonympha pamphilus	282
Polyommatus	icarus	2016	10	10	2016-10-10	1010	2025-10-10	Polyommatus icarus	284
Colias	croceus	1969	10	10	1969-10-10	1010	2025-10-10	Colias crocea	283
Colias	croceus	1984	10	10	1984-10-10	1010	2025-10-10	Colias crocea	284
Coenonympha	pamphilus	1999	10	10	1999-10-10	1010	2025-10-10	Coenonympha pamphilus	283
Colias	croceus	2007	10	12	2007-10-12	1012	2025-12-10	Colias crocea	285
Polyommatus	icarus	2019	10	12	2019-10-12	1012	2025-12-10	Polyommatus icarus	285
Polyommatus	icarus	2022	10	13	2022-10-13	1013	2013-10-01	Polyommatus icarus	286
Coenonympha	pamphilus	2010	10	15	2010-10-15	1015	2015-10-01	Coenonympha pamphilus	288
Colias	croceus	1971	10	15	1971-10-15	1015	2015-10-01	Colias crocea	288
Polyommatus	icarus	2021	10	17	2021-10-17	1017	2017-10-01	Polyommatus icarus	290
Coenonympha	pamphilus	2017	10	18	2017-10-18	1018	2018-10-01	Coenonympha pamphilus	291
Polyommatus	icarus	2020	10	18	2020-10-18	1018	2018-10-01	Polyommatus icarus	292
Colias	croceus	1990	10	19	1990-10-19	1019	2019-10-01	Colias crocea	292
Pieris	rapae	2018	10	19	2018-10-19	1019	2019-10-01	Pieris rapae	292
Colias	hyale	2004	10	20	2004-10-20	1020	2020-10-01	Colias hyale alfacariensis	294
Colias	croceus	1987	10	20	1987-10-20	1020	2020-10-01	Colias crocea	293
Pieris	rapae	2017	10	21	2017-10-21	1021	2021-10-01	Pieris rapae	294
Colias	hyale	2017	10	21	2017-10-21	1021	2021-10-01	Colias hyale alfacariensis	294
Colias	croceus	1928	10	21	1928-10-21	1021	2021-10-01	Colias crocea	295
Coenonympha	pamphilus	2022	10	21	2022-10-21	1021	2021-10-01	Coenonympha pamphilus	294
Coenonympha	pamphilus	2021	10	23	2021-10-23	1023	2023-10-01	Coenonympha pamphilus	296
Colias	croceus	1998	10	23	1998-10-23	1023	2023-10-01	Colias crocea	296
Pieris	rapae	2023	10	25	2023-10-25	1025	2025-10-01	Pieris rapae	298
Polyommatus	icarus	2023	10	25	2023-10-25	1025	2025-10-01	Polyommatus icarus	298
Colias	hyale	2023	10	25	2023-10-25	1025	2025-10-01	Colias hyale alfacariensis	298
Colias	croceus	1936	10	25	1936-10-25	1025	2025-10-01	Colias crocea	299
Pieris	rapae	2022	10	26	2022-10-26	1026	2026-10-01	Pieris rapae	299
Pieris	rapae	2014	10	29	2014-10-29	1029	2029-10-01	Pieris rapae	302
Colias	croceus	1923	10	29	1923-10-29	1029	2029-10-01	Colias crocea	302
Colias	croceus	2022	10	29	2022-10-29	1029	2029-10-01	Colias crocea	302
Colias	croceus	1993	10	29	1993-10-29	1029	2029-10-01	Colias crocea	302
Colias	hyale	2010	11	1	2010-11-01	1101	2025-01-11	Colias hyale alfacariensis	305
Colias	croceus	2009	11	2	2009-11-02	1102	2025-02-11	Colias crocea	306
Colias	hyale	2009	11	2	2009-11-02	1102	2025-02-11	Colias hyale alfacariensis	306
Colias	croceus	2023	11	2	2023-11-02	1102	2025-02-11	Colias crocea	306
Colias	croceus	1995	11	2	1995-11-02	1102	2025-02-11	Colias crocea	306
Colias	croceus	2013	11	3	2013-11-03	1103	2025-03-11	Colias crocea	307
Colias	croceus	1929	11	3	1929-11-03	1103	2025-03-11	Colias crocea	307
Colias	hyale	2019	11	3	2019-11-03	1103	2025-03-11	Colias hyale alfacariensis	307
Colias	hyale	2022	11	6	2022-11-06	1106	2025-06-11	Colias hyale alfacariensis	310
Colias	croceus	2020	11	7	2020-11-07	1107	2025-07-11	Colias crocea	312
Colias	croceus	2019	11	7	2019-11-07	1107	2025-07-11	Colias crocea	311
Coenonympha	pamphilus	2019	11	8	2019-11-08	1108	2025-08-11	Coenonympha pamphilus	312
Colias	croceus	2021	11	9	2021-11-09	1109	2025-09-11	Colias crocea	313
Colias	hyale	2021	11	9	2021-11-09	1109	2025-09-11	Colias hyale alfacariensis	313
Colias	hyale	2018	11	10	2018-11-10	1110	2025-10-11	Colias hyale alfacariensis	314
Colias	croceus	2018	11	10	2018-11-10	1110	2025-10-11	Colias crocea	314
Colias	hyale	2015	11	11	2015-11-11	1111	2025-11-11	Colias hyale alfacariensis	315
Colias	hyale	2020	11	12	2020-11-12	1112	2025-12-11	Colias hyale alfacariensis	317
Colias	croceus	2016	11	20	2016-11-20	1120	2020-11-01	Colias crocea	325
Pieris	rapae	2016	11	20	2016-11-20	1120	2020-11-01	Pieris rapae	325

## Sheet: Precipitation&Temperature
Month	Year	Precipitation (l/m2)	Temperatura (°C)	Date (DD:MM:YYYY)	Decades
1	1973	7 ,4	-2 ,9	1973-01-01	1973-1984
2	1973	44 ,9	0 ,5	1973-01-02	1973-1984
3	1973	11 ,0	2 ,3	1973-01-03	1973-1984
4	1973	35 ,7	8 ,9	1973-01-04	1973-1984
5	1973	93 ,3	14 ,4	1973-01-05	1973-1984
6	1973	121 ,7	16 ,6	1973-01-06	1973-1984
7	1973	68 ,5	18 ,2	1973-01-07	1973-1984
8	1973	24 ,4	17 ,8	1973-01-08	1973-1984
9	1973	3 ,7	15 ,9	1973-01-09	1973-1984
10	1973	40 ,6	8 ,2	1973-01-10	1973-1984
11	1973	7 ,4	0 ,0	1973-01-11	1973-1984
12	1973	31 ,0	-4 ,7	1973-01-12	1973-1984
1	1974	13 ,1	-3 ,5	1974-01-01	1973-1984
2	1974	3 ,0	2 ,6	1974-01-02	1973-1984
3	1974	0 ,4	6 ,4	1974-01-03	1973-1984
4	1974	40 ,9	7 ,5	1974-01-04	1973-1984
5	1974	107 ,5	12 ,2	1974-01-05	1973-1984
6	1974	163 ,4	15 ,2	1974-01-06	1973-1984
7	1974	72 ,7	17 ,5	1974-01-07	1973-1984
8	1974	100 ,5	19 ,0	1974-01-08	1973-1984
9	1974	45 ,7	15 ,2	1974-01-09	1973-1984
10	1974	59 ,0	8 ,1	1974-01-10	1973-1984
11	1974	37 ,7	2 ,2	1974-01-11	1973-1984
12	1974	33 ,3	0 ,2	1974-01-12	1973-1984
1	1975	5 ,1	-1 ,3	1975-01-01	1973-1984
2	1975	1 ,1	-2 ,3	1975-01-02	1973-1984
3	1975	3 ,0	6 ,8	1975-01-03	1973-1984
4	1975	47 ,0	8 ,9	1975-01-04	1973-1984
5	1975	56 ,6	15 ,2	1975-01-05	1973-1984
6	1975	110 ,3	17 ,3	1975-01-06	1973-1984
7	1975	144 ,6	18 ,3	1975-01-07	1973-1984
8	1975	49 ,5	17 ,6	1975-01-08	1973-1984
9	1975	12 ,9	15 ,7	1975-01-09	1973-1984
10	1975	41 ,8	8 ,5	1975-01-10	1973-1984
11	1975	11 ,4	0 ,6	1975-01-11	1973-1984
12	1975	6 ,8	-2 ,1	1975-01-12	1973-1984
1	1976	73 ,6	-3 ,7	1976-01-01	1973-1984
2	1976	0 ,0	-5 ,0	1976-01-02	1973-1984
3	1976	12 ,1	0 ,6	1976-01-03	1973-1984
4	1976	38 ,2	9 ,5	1976-01-04	1973-1984
5	1976	77 ,6	13 ,3	1976-01-05	1973-1984
6	1976	32 ,9	15 ,8	1976-01-06	1973-1984
7	1976	66 ,9	18 ,8	1976-01-07	1973-1984
8	1976	67 ,5	14 ,9	1976-01-08	1973-1984
9	1976	51 ,2	13 ,4	1976-01-09	1973-1984
10	1976	31 ,9	9 ,4	1976-01-10	1973-1984
11	1976	38 ,2	4 ,6	1976-01-11	1973-1984
12	1976	26 ,4	-1 ,2	1976-01-12	1973-1984
1	1977	22 ,8	-1 ,9	1977-01-01	1973-1984
2	1977	20 ,0	3 ,5	1977-01-02	1973-1984
3	1977	29 ,7	6 ,7	1977-01-03	1973-1984
4	1977	75 ,2	7 ,8	1977-01-04	1973-1984
5	1977	32 ,8	14 ,3	1977-01-05	1973-1984
6	1977	43 ,0	16 ,8	1977-01-06	1973-1984
7	1977	70 ,8	18 ,1	1977-01-07	1973-1984
8	1977	55 ,4	17 ,4	1977-01-08	1973-1984
9	1977	20 ,2	12 ,3	1977-01-09	1973-1984
10	1977	2 ,8	9 ,2	1977-01-10	1973-1984
11	1977	83 ,6	4 ,1	1977-01-11	1973-1984
12	1977	22 ,1	-4 ,5	1977-01-12	1973-1984
1	1978	9 ,1	-4 ,7	1978-01-01	1973-1984
2	1978	64 ,0	-1 ,5	1978-01-02	1973-1984
3	1978	25 ,2	4 ,6	1978-01-03	1973-1984
4	1978	43 ,4	8 ,4	1978-01-04	1973-1984
5	1978	79 ,7	11 ,9	1978-01-05	1973-1984
6	1978	95 ,3	16 ,0	1978-01-06	1973-1984
7	1978	113 ,6	16 ,6	1978-01-07	1973-1984
8	1978	29 ,5	16 ,3	1978-01-08	1973-1984
9	1978	130 ,2	12 ,0	1978-01-09	1973-1984
10	1978	8 ,4	8 ,2	1978-01-10	1973-1984
11	1978	30 ,6	0 ,6	1978-01-11	1973-1984
12	1978	30 ,5	-0 ,7	1978-01-12	1973-1984
1	1979	29 ,5	-4 ,8	1979-01-01	1973-1984
2	1979	8 ,6	0 ,0	1979-01-02	1973-1984
3	1979	17 ,7	5 ,7	1979-01-03	1973-1984
4	1979	28 ,8	7 ,9	1979-01-04	1973-1984
5	1979	44 ,7	15 ,0	1979-01-05	1973-1984
6	1979	70 ,4	19 ,6	1979-01-06	1973-1984
7	1979	122 ,4	16 ,0	1979-01-07	1973-1984
8	1979	93 ,2	16 ,8	1979-01-08	1973-1984
9	1979	55 ,3	14 ,9	1979-01-09	1973-1984
10	1979	27 ,0	7 ,1	1979-01-10	1973-1984
11	1979	21 ,3	5 ,6	1979-01-11	1973-1984
12	1979	14 ,4	1 ,3	1979-01-12	1973-1984
1	1980	53 ,0	-7 ,4	1980-01-01	1973-1984
2	1980	4 ,5	-0 ,6	1980-01-02	1973-1984
3	1980	32 ,4	3 ,5	1980-01-03	1973-1984
4	1980	84 ,0	7 ,4	1980-01-04	1973-1984
5	1980	141 ,8	11 ,8	1980-01-05	1973-1984
6	1980	99 ,8	15 ,8	1980-01-06	1973-1984
7	1980	133 ,6	17 ,2	1980-01-07	1973-1984
8	1980	33 ,3	17 ,1	1980-01-08	1973-1984
9	1980	27 ,7	12 ,9	1980-01-09	1973-1984
10	1980	57 ,2	10 ,0	1980-01-10	1973-1984
11	1980	58 ,3	2 ,7	1980-01-11	1973-1984
12	1980	42 ,9	-1 ,5	1980-01-12	1973-1984
1	1981	18 ,8	-5 ,2	1981-01-01	1973-1984
2	1981	9 ,3	-2 ,3	1981-01-02	1973-1984
3	1981	65 ,6	5 ,9	1981-01-03	1973-1984
4	1981	49 ,4	7 ,9	1981-01-04	1973-1984
5	1981	37 ,8	13 ,7	1981-01-05	1973-1984
6	1981	73 ,7	18 ,5	1981-01-06	1973-1984
7	1981	114 ,0	18 ,0	1981-01-07	1973-1984
8	1981	34 ,8	17 ,6	1981-01-08	1973-1984
9	1981	17 ,2	14 ,9	1981-01-09	1973-1984
10	1981	59 ,5	10 ,5	1981-01-10	1973-1984
11	1981	35 ,5	1 ,5	1981-01-11	1973-1984
12	1981	78 ,1	-1 ,2	1981-01-12	1973-1984
1	1982	25 ,9	-7 ,6	1982-01-01	1973-1984
2	1982	16 ,5	-5 ,7	1982-01-02	1973-1984
3	1982	28 ,1	2 ,9	1982-01-03	1973-1984
4	1982	55 ,6	6 ,4	1982-01-04	1973-1984
5	1982	33 ,8	15 ,5	1982-01-05	1973-1984
6	1982	68 ,6	17 ,6	1982-01-06	1973-1984
7	1982	142 ,0	18 ,0	1982-01-07	1973-1984
8	1982	73 ,9	18 ,7	1982-01-08	1973-1984
9	1982	13 ,6	17 ,0	1982-01-09	1973-1984
10	1982	28 ,2	9 ,9	1982-01-10	1973-1984
11	1982	3 ,4	1 ,5	1982-01-11	1973-1984
12	1982	28 ,3	2 ,0	1982-01-12	1973-1984
1	1983	21 ,9	0 ,4	1983-01-01	1973-1984
2	1983	17 ,0	-2 ,0	1983-01-02	1973-1984
3	1983	18 ,1	5 ,2	1983-01-03	1973-1984
4	1983	36 ,7	11 ,1	1983-01-04	1973-1984
5	1983	44 ,5	15 ,8	1983-01-05	1973-1984
6	1983	74 ,0	16 ,9	1983-01-06	1973-1984
7	1983	29 ,4	19 ,7	1983-01-07	1973-1984
8	1983	31 ,5	18 ,1	1983-01-08	1973-1984
9	1983	31 ,1	14 ,6	1983-01-09	1973-1984
10	1983	11 ,8	7 ,6	1983-01-10	1973-1984
11	1983	12 ,0	-0 ,2	1983-01-11	1973-1984
12	1983	11 ,6	-2 ,2	1983-01-12	1973-1984
1	1984	43 ,2	-1 ,9	1984-01-01	1973-1984
2	1984	67 ,8	-2 ,9	1984-01-02	1973-1984
3	1984	28 ,8	1 ,9	1984-01-03	1973-1984
4	1984	31 ,8	8 ,7	1984-01-04	1973-1984
5	1984	148 ,1	14 ,4	1984-01-05	1973-1984
6	1984	54 ,3	15 ,3	1984-01-06	1973-1984
7	1984	64 ,1	16 ,4	1984-01-07	1973-1984
8	1984	37 ,6	17 ,1	1984-01-08	1973-1984
9	1984	70 ,7	15 ,1	1984-01-09	1973-1984
10	1984	29 ,9	10 ,2	1984-01-10	1973-1984
11	1984	25 ,0	3 ,1	1984-01-11	1973-1984
12	1984	39 ,1	-2 ,9	1984-01-12	1973-1984
1	1985	25 ,2	-8 ,7	1985-01-01	1984-1994
2	1985	39 ,3	-9 ,4	1985-01-02	1984-1994
3	1985	5 ,0	3 ,0	1985-01-03	1984-1994
4	1985	50 ,3	9 ,5	1985-01-04	1984-1994
5	1985	59 ,4	15 ,3	1985-01-05	1984-1994
6	1985	144 ,7	14 ,6	1985-01-06	1984-1994
7	1985	47 ,7	18 ,1	1985-01-07	1984-1994
8	1985	73 ,5	18 ,6	1985-01-08	1984-1994
9	1985	19 ,9	13 ,1	1985-01-09	1984-1994
10	1985	13 ,7	7 ,1	1985-01-10	1984-1994
11	1985	47 ,0	3 ,2	1985-01-11	1984-1994
12	1985	47 ,6	-0 ,2	1985-01-12	1984-1994
1	1986	22 ,6	-1 ,2	1986-01-01	1984-1994
2	1986	27 ,4	-3 ,1	1986-01-02	1984-1994
3	1986	17 ,5	4 ,1	1986-01-03	1984-1994
4	1986	44 ,9	11 ,3	1986-01-04	1984-1994
5	1986	37 ,3	16 ,0	1986-01-05	1984-1994
6	1986	58 ,8	17 ,3	1986-01-06	1984-1994
7	1986	76 ,5	17 ,6	1986-01-07	1984-1994
8	1986	76 ,0	19 ,3	1986-01-08	1984-1994
9	1986	5 ,4	14 ,7	1986-01-09	1984-1994
10	1986	23 ,9	7 ,7	1986-01-10	1984-1994
11	1986	7 ,7	1 ,8	1986-01-11	1984-1994
12	1986	20 ,6	-4 ,1	1986-01-12	1984-1994
1	1987	34 ,0	-5 ,1	1987-01-01	1984-1994
2	1987	14 ,1	-2 ,2	1987-01-02	1984-1994
3	1987	23 ,9	-1 ,2	1987-01-03	1984-1994
4	1987	48 ,1	8 ,6	1987-01-04	1984-1994
5	1987	84 ,8	12 ,9	1987-01-05	1984-1994
6	1987	54 ,6	17 ,7	1987-01-06	1984-1994
7	1987	21 ,0	21 ,1	1987-01-07	1984-1994
8	1987	102 ,9	15 ,9	1987-01-08	1984-1994
9	1987	46 ,8	16 ,1	1987-01-09	1984-1994
10	1987	34 ,5	8 ,5	1987-01-10	1984-1994
11	1987	60 ,5	4 ,5	1987-01-11	1984-1994
12	1987	53 ,5	-0 ,7	1987-01-12	1984-1994
1	1988	35 ,2	0 ,4	1988-01-01	1984-1994
2	1988	18 ,7	0 ,9	1988-01-02	1984-1994
3	1988	81 ,5	3 ,0	1988-01-03	1984-1994
4	1988	26 ,7	7 ,9	1988-01-04	1984-1994
5	1988	41 ,1	14 ,5	1988-01-05	1984-1994
6	1988	109 ,8	15 ,9	1988-01-06	1984-1994
7	1988	57 ,0	20 ,5	1988-01-07	1984-1994
8	1988	17 ,4	19 ,0	1988-01-08	1984-1994
9	1988	35 ,0	14 ,4	1988-01-09	1984-1994
10	1988	15 ,3	7 ,8	1988-01-10	1984-1994
11	1988	13 ,8	-1 ,9	1988-01-11	1984-1994
12	1988	54 ,9	-1 ,3	1988-01-12	1984-1994
1	1989	7 ,5	-3 ,1	1989-01-01	1984-1994
2	1989	18 ,8	1 ,0	1989-01-02	1984-1994
3	1989	12 ,0	5 ,8	1989-01-03	1984-1994
4	1989	90 ,4	12 ,0	1989-01-04	1984-1994
5	1989	96 ,1	13 ,2	1989-01-05	1984-1994
6	1989	179 ,8	15 ,7	1989-01-06	1984-1994
7	1989	50 ,1	18 ,7	1989-01-07	1984-1994
8	1989	130 ,6	18 ,3	1989-01-08	1984-1994
9	1989	28 ,8	13 ,6	1989-01-09	1984-1994
10	1989	8 ,7	9 ,0	1989-01-10	1984-1994
11	1989	14 ,6	1 ,7	1989-01-11	1984-1994
12	1989	7 ,0	-1 ,9	1989-01-12	1984-1994
1	1990	11 ,0	-3 ,3	1990-01-01	1984-1994
2	1990	12 ,2	2 ,2	1990-01-02	1984-1994
3	1990	3 ,6	7 ,4	1990-01-03	1984-1994
4	1990	25 ,5	9 ,2	1990-01-04	1984-1994
5	1990	34 ,5	14 ,0	1990-01-05	1984-1994
6	1990	90 ,2	16 ,4	1990-01-06	1984-1994
7	1990	60 ,7	18 ,7	1990-01-07	1984-1994
8	1990	24 ,7	18 ,8	1990-01-08	1984-1994
9	1990	34 ,4	12 ,0	1990-01-09	1984-1994
10	1990	21 ,2	8 ,9	1990-01-10	1984-1994
11	1990	26 ,7	5 ,4	1990-01-11	1984-1994
12	1990	40 ,5	-1 ,3	1990-01-12	1984-1994
1	1991	7 ,2	-2 ,2	1991-01-01	1984-1994
2	1991	9 ,8	-2 ,9	1991-01-02	1984-1994
3	1991	7 ,4	6 ,0	1991-01-03	1984-1994
4	1991	24 ,5	8 ,3	1991-01-04	1984-1994
5	1991	152 ,5	11 ,2	1991-01-05	1984-1994
6	1991	70 ,5	17 ,1	1991-01-06	1984-1994
7	1991	108 ,2	20 ,0	1991-01-07	1984-1994
8	1991	85 ,7	17 ,6	1991-01-08	1984-1994
9	1991	41 ,0	14 ,4	1991-01-09	1984-1994
10	1991	74 ,7	8 ,4	1991-01-10	1984-1994
11	1991	42 ,0	4 ,1	1991-01-11	1984-1994
12	1991	24 ,6	-4 ,8	1991-01-12	1984-1994
1	1992	24 ,9	-5 ,0	1992-01-01	1984-1994
2	1992	11 ,4	-2 ,5	1992-01-02	1984-1994
3	1992	4 ,9	3 ,7	1992-01-03	1984-1994
4	1992	33 ,9	10 ,0	1992-01-04	1984-1994
5	1992	28 ,8	13 ,5	1992-01-05	1984-1994
6	1992	125 ,1	17 ,4	1992-01-06	1984-1994
7	1992	76 ,3	19 ,2	1992-01-07	1984-1994
8	1992	36 ,4	22 ,2	1992-01-08	1984-1994
9	1992	53 ,7	13 ,4	1992-01-09	1984-1994
10	1992	65 ,6	9 ,3	1992-01-10	1984-1994
11	1992	39 ,8	4 ,1	1992-01-11	1984-1994
12	1992	14 ,1	-3 ,5	1992-01-12	1984-1994
1	1993	15 ,2	-3 ,3	1993-01-01	1984-1994
2	1993	21 ,9	-5 ,5	1993-01-02	1984-1994
3	1993	53 ,9	1 ,3	1993-01-03	1984-1994
4	1993	65 ,3	8 ,3	1993-01-04	1984-1994
5	1993	30 ,0	16 ,3	1993-01-05	1984-1994
6	1993	64 ,2	17 ,6	1993-01-06	1984-1994
7	1993	74 ,7	17 ,9	1993-01-07	1984-1994
8	1993	55 ,5	18 ,9	1993-01-08	1984-1994
9	1993	74 ,3	12 ,6	1993-01-09	1984-1994
10	1993	16 ,5	10 ,7	1993-01-10	1984-1994
11	1993	52 ,3	-0 ,7	1993-01-11	1984-1994
12	1993	43 ,3	1 ,3	1993-01-12	1984-1994
1	1994	14 ,8	-0 ,2	1994-01-01	1984-1994
2	1994	14 ,3	1 ,1	1994-01-02	1984-1994
3	1994	25 ,4	6 ,1	1994-01-03	1984-1994
4	1994	75 ,3	10 ,4	1994-01-04	1984-1994
5	1994	61 ,1	14 ,1	1994-01-05	1984-1994
6	1994	39 ,5	17 ,6	1994-01-06	1984-1994
7	1994	65 ,2	20 ,9	1994-01-07	1984-1994
8	1994	56 ,7	19 ,9	1994-01-08	1984-1994
9	1994	57 ,8	18 ,5	1994-01-09	1984-1994
10	1994	52 ,9	8 ,3	1994-01-10	1984-1994
11	1994	35 ,6	3 ,5	1994-01-11	1984-1994
12	1994	17 ,7	-0 ,8	1994-01-12	1984-1994
1	1995	33 ,2	-3 ,6	1995-01-01	1994-2004
2	1995	27 ,8	3 ,0	1995-01-02	1994-2004
3	1995	15 ,1	4 ,2	1995-01-03	1994-2004
4	1995	28 ,1	8 ,4	1995-01-04	1994-2004
5	1995	80 ,1	13 ,6	1995-01-05	1994-2004
6	1995	90 ,8	17 ,4	1995-01-06	1994-2004
7	1995	16 ,9	21 ,4	1995-01-07	1994-2004
8	1995	102 ,3	18 ,2	1995-01-08	1994-2004
9	1995	47 ,5	13 ,2	1995-01-09	1994-2004
10	1995	1 ,9	9 ,5	1995-01-10	1994-2004
11	1995	52 ,4	-0 ,4	1995-01-11	1994-2004
12	1995	65 ,0	-2 ,0	1995-01-12	1994-2004
1	1996	43 ,2	-3 ,1	1996-01-01	1994-2004
2	1996	31 ,6	-4 ,2	1996-01-02	1994-2004
3	1996	31 ,4	-1 ,0	1996-01-03	1994-2004
4	1996	20 ,0	9 ,6	1996-01-04	1994-2004
5	1996	112 ,3	15 ,9	1996-01-05	1994-2004
6	1996	56 ,5	18 ,8	1996-01-06	1994-2004
7	1996	52 ,7	17 ,3	1996-01-07	1994-2004
8	1996	56 ,2	18 ,4	1996-01-08	1994-2004
9	1996	83 ,2	11 ,4	1996-01-09	1994-2004
10	1996	38 ,0	9 ,5	1996-01-10	1994-2004
11	1996	22 ,5	5 ,4	1996-01-11	1994-2004
12	1996	47 ,8	-1 ,5	1996-01-12	1994-2004
1	1997	11 ,1	-1 ,7	1997-01-01	1994-2004
2	1997	25 ,4	-1 ,0	1997-01-02	1994-2004
3	1997	16 ,6	2 ,3	1997-01-03	1994-2004
4	1997	99 ,3	4 ,9	1997-01-04	1994-2004
5	1997	99 ,8	14 ,9	1997-01-05	1994-2004
6	1997	107 ,4	17 ,5	1997-01-06	1994-2004
7	1997	122 ,9	17 ,8	1997-01-07	1994-2004
8	1997	66 ,9	17 ,7	1997-01-08	1994-2004
9	1997	52 ,9	12 ,6	1997-01-09	1994-2004
10	1997	39 ,9	5 ,6	1997-01-10	1994-2004
11	1997	27 ,0	4 ,3	1997-01-11	1994-2004
12	1997	62 ,8	0 ,4	1997-01-12	1994-2004
1	1998	39 ,3	-0 ,7	1998-01-01	1994-2004
2	1998	6 ,3	1 ,5	1998-01-02	1994-2004
3	1998	38 ,2	0 ,8	1998-01-03	1994-2004
4	1998	36 ,6	10 ,8	1998-01-04	1994-2004
5	1998	64 ,8	13 ,4	1998-01-05	1994-2004
6	1998	197 ,1	17 ,9	1998-01-06	1994-2004
7	1998	50 ,7	19 ,0	1998-01-07	1994-2004
8	1998	33 ,1	18 ,5	1998-01-08	1994-2004
9	1998	84 ,4	13 ,4	1998-01-09	1994-2004
10	1998	88 ,1	9 ,6	1998-01-10	1994-2004
11	1998	35 ,5	1 ,9	1998-01-11	1994-2004
12	1998	13 ,7	-5 ,9	1998-01-12	1994-2004
1	1999	12 ,6	-2 ,2	1999-01-01	1994-2004
2	1999	55 ,2	-1 ,6	1999-01-02	1994-2004
3	1999	8 ,0	4 ,4	1999-01-03	1994-2004
4	1999	73 ,0	9 ,9	1999-01-04	1994-2004
5	1999	81 ,7	13 ,1	1999-01-05	1994-2004
6	1999	96 ,4	18 ,6	1999-01-06	1994-2004
7	1999	157 ,3	20 ,3	1999-01-07	1994-2004
8	1999	60 ,8	18 ,4	1999-01-08	1994-2004
9	1999	44 ,9	15 ,8	1999-01-09	1994-2004
10	1999	38 ,3	9 ,0	1999-01-10	1994-2004
11	1999	26 ,0	1 ,9	1999-01-11	1994-2004
12	1999	52 ,8	-2 ,1	1999-01-12	1994-2004
1	2000	30 ,3	-6 ,4	2000-01-01	1994-2004
2	2000	12 ,9	-0 ,7	2000-01-02	1994-2004
3	2000	37 ,9	3 ,3	2000-01-03	1994-2004
4	2000	48 ,9	12 ,1	2000-01-04	1994-2004
5	2000	28 ,4	15 ,8	2000-01-05	1994-2004
6	2000	48 ,2	18 ,3	2000-01-06	1994-2004
7	2000	74 ,5	18 ,9	2000-01-07	1994-2004
8	2000	31 ,8	20 ,1	2000-01-08	1994-2004
9	2000	56 ,9	13 ,5	2000-01-09	1994-2004
10	2000	1 ,9	10 ,3	2000-01-10	1994-2004
11	2000	3 ,0	6 ,2	2000-01-11	1994-2004
12	2000	23 ,5	0 ,4	2000-01-12	1994-2004
1	2001	36 ,2	-0 ,9	2001-01-01	1994-2004
2	2001	21 ,6	0 ,1	2001-01-02	1994-2004
3	2001	59 ,8	7 ,1	2001-01-03	1994-2004
4	2001	86 ,9	9 ,7	2001-01-04	1994-2004
5	2001	30 ,8	15 ,4	2001-01-05	1994-2004
6	2001	108 ,6	16 ,5	2001-01-06	1994-2004
7	2001	218 ,2	19 ,7	2001-01-07	1994-2004
8	2001	51 ,6	20 ,1	2001-01-08	1994-2004
9	2001	134 ,6	13 ,5	2001-01-09	1994-2004
10	2001	14 ,2	10 ,9	2001-01-10	1994-2004
11	2001	43 ,0	1 ,5	2001-01-11	1994-2004
12	2001	13 ,7	-6 ,9	2001-01-12	1994-2004
1	2002	15 ,3	-3 ,0	2002-01-01	1994-2004
2	2002	12 ,3	2 ,7	2002-01-02	1994-2004
3	2002	22 ,9	5 ,9	2002-01-03	1994-2004
4	2002	34 ,9	9 ,7	2002-01-04	1994-2004
5	2002	38 ,0	16 ,6	2002-01-05	1994-2004
6	2002	57 ,0	19 ,0	2002-01-06	1994-2004
7	2002	81 ,8	21 ,4	2002-01-07	1994-2004
8	2002	53 ,2	18 ,8	2002-01-08	1994-2004
9	2002	41 ,2	14 ,0	2002-01-09	1994-2004
10	2002	37 ,6	9 ,7	2002-01-10	1994-2004
11	2002	45 ,4	5 ,1	2002-01-11	1994-2004
12	2002	28 ,6	-2 ,9	2002-01-12	1994-2004
1	2003	44 ,6	-3 ,1	2003-01-01	1994-2004
2	2003	8 ,5	-5 ,6	2003-01-02	1994-2004
3	2003	19 ,8	2 ,1	2003-01-03	1994-2004
4	2003	16 ,7	8 ,0	2003-01-04	1994-2004
5	2003	34 ,8	18 ,6	2003-01-05	1994-2004
6	2003	8 ,6	20 ,4	2003-01-06	1994-2004
7	2003	128 ,4	19 ,9	2003-01-07	1994-2004
8	2003	3 ,0	20 ,9	2003-01-08	1994-2004
9	2003	28 ,6	14 ,1	2003-01-09	1994-2004
10	2003	58 ,2	7 ,1	2003-01-10	1994-2004
11	2003	39 ,2	4 ,6	2003-01-11	1994-2004
12	2003	12 ,5	-2 ,4	2003-01-12	1994-2004
1	2004	39 ,8	-4 ,4	2004-01-01	1994-2004
2	2004	34 ,6	-1 ,1	2004-01-02	1994-2004
3	2004	27 ,3	4 ,4	2004-01-03	1994-2004
4	2004	77 ,6	10 ,4	2004-01-04	1994-2004
5	2004	45 ,6	13 ,3	2004-01-05	1994-2004
6	2004	47 ,2	18 ,0	2004-01-06	1994-2004
7	2004	109 ,7	19 ,8	2004-01-07	1994-2004
8	2004	66 ,2	18 ,8	2004-01-08	1994-2004
9	2004	65 ,8	13 ,4	2004-01-09	1994-2004
10	2004	25 ,0	10 ,0	2004-01-10	1994-2004
11	2004	86 ,4	4 ,3	2004-01-11	1994-2004
12	2004	15 ,2	-0 ,2	2004-01-12	1994-2004
1	2005	37 ,5	-2 ,3	2005-01-01	2004-2014
2	2005	30 ,4	-4 ,6	2005-01-02	2004-2014
3	2005	27 ,4	1 ,4	2005-01-03	2004-2014
4	2005	126 ,8	9 ,4	2005-01-04	2004-2014
5	2005	52 ,6	15 ,5	2005-01-05	2004-2014
6	2005	98 ,0	16 ,7	2005-01-06	2004-2014
7	2005	126 ,6	19 ,3	2005-01-07	2004-2014
8	2005	142 ,4	18 ,5	2005-01-08	2004-2014
9	2005	63 ,2	15 ,2	2005-01-09	2004-2014
10	2005	17 ,8	9 ,0	2005-01-10	2004-2014
11	2005	19 ,9	3 ,0	2005-01-11	2004-2014
12	2005	45 ,4	-0 ,4	2005-01-12	2004-2014
1	2006	6 ,2	-5 ,0	2006-01-01	2004-2014
2	2006	23 ,6	-2 ,5	2006-01-02	2004-2014
3	2006	78 ,7	3 ,3	2006-01-03	2004-2014
4	2006	90 ,8	10 ,3	2006-01-04	2004-2014
5	2006	76 ,8	14 ,0	2006-01-05	2004-2014
6	2006	145 ,0	17 ,1	2006-01-06	2004-2014
7	2006	38 ,6	20 ,7	2006-01-07	2004-2014
8	2006	173 ,8	18 ,0	2006-01-08	2004-2014
9	2006	8 ,8	15 ,1	2006-01-09	2004-2014
10	2006	24 ,6	9 ,6	2006-01-10	2004-2014
11	2006	12 ,0	3 ,6	2006-01-11	2004-2014
12	2006	19 ,6	0 ,1	2006-01-12	2004-2014
1	2007	31 ,2	2 ,1	2007-01-01	2004-2014
2	2007	42 ,2	3 ,1	2007-01-02	2004-2014
3	2007	36 ,2	7 ,1	2007-01-03	2004-2014
4	2007	14 ,2	10 ,2	2007-01-04	2004-2014
5	2007	130 ,6	16 ,7	2007-01-05	2004-2014
6	2007	46 ,8	19 ,9	2007-01-06	2004-2014
7	2007	92 ,4	21 ,4	2007-01-07	2004-2014
8	2007	160 ,0	19 ,8	2007-01-08	2004-2014
9	2007	96 ,0	13 ,0	2007-01-09	2004-2014
10	2007	103 ,4	8 ,8	2007-01-10	2004-2014
11	2007	39 ,9	1 ,9	2007-01-11	2004-2014
12	2007	13 ,4	-2 ,6	2007-01-12	2004-2014
1	2008	19 ,8	-2 ,2	2008-01-01	2004-2014
2	2008	23 ,1	1 ,3	2008-01-02	2004-2014
3	2008	36 ,7	5 ,3	2008-01-03	2004-2014
4	2008	54 ,0	10 ,1	2008-01-04	2004-2014
5	2008	68 ,8	14 ,9	2008-01-05	2004-2014
6	2008	101 ,6	19 ,2	2008-01-06	2004-2014
7	2008	162 ,6	19 ,3	2008-01-07	2004-2014
8	2008	34 ,0	20 ,0	2008-01-08	2004-2014
9	2008	38 ,4	13 ,4	2008-01-09	2004-2014
10	2008	50 ,6	10 ,2	2008-01-10	2004-2014
11	2008	18 ,9	4 ,0	2008-01-11	2004-2014
12	2008	66 ,5	1 ,3	2008-01-12	2004-2014
1	2009	15 ,9	-2 ,0	2009-01-01	2004-2014
2	2009	40 ,7	-0 ,5	2009-01-02	2004-2014
3	2009	72 ,0	3 ,6	2009-01-03	2004-2014
4	2009	10 ,0	12 ,8	2009-01-04	2004-2014
5	2009	34 ,2	15 ,5	2009-01-05	2004-2014
6	2009	129 ,8	18 ,3	2009-01-06	2004-2014
7	2009	54 ,4	20 ,8	2009-01-07	2004-2014
8	2009	47 ,0	20 ,0	2009-01-08	2004-2014
9	2009	5 ,0	16 ,5	2009-01-09	2004-2014
10	2009	91 ,2	9 ,4	2009-01-10	2004-2014
11	2009	50 ,1	5 ,5	2009-01-11	2004-2014
12	2009	43 ,5	0 ,5	2009-01-12	2004-2014
1	2010	45 ,9	-2 ,8	2010-01-01	2004-2014
2	2010	39 ,3	1 ,0	2010-01-02	2004-2014
3	2010	25 ,4	4 ,1	2010-01-03	2004-2014
4	2010	51 ,8	10 ,0	2010-01-04	2004-2014
5	2010	139 ,0	14 ,8	2010-01-05	2004-2014
6	2010	166 ,8	18 ,6	2010-01-06	2004-2014
7	2010	97 ,8	20 ,4	2010-01-07	2004-2014
8	2010	58 ,2	20 ,2	2010-01-08	2004-2014
9	2010	73 ,2	13 ,6	2010-01-09	2004-2014
10	2010	28 ,0	6 ,6	2010-01-10	2004-2014
11	2010	26 ,1	6 ,9	2010-01-11	2004-2014
12	2010	60 ,3	-2 ,1	2010-01-12	2004-2014
1	2011	24 ,8	-3 ,6	2011-01-01	2004-2014
2	2011	23 ,8	-3 ,5	2011-01-02	2004-2014
3	2011	22 ,3	4 ,6	2011-01-03	2004-2014
4	2011	43 ,8	10 ,1	2011-01-04	2004-2014
5	2011	69 ,4	14 ,6	2011-01-05	2004-2014
6	2011	76 ,8	18 ,7	2011-01-06	2004-2014
7	2011	127 ,8	19 ,8	2011-01-07	2004-2014
8	2011	58 ,4	19 ,9	2011-01-08	2004-2014
9	2011	21 ,6	17 ,3	2011-01-09	2004-2014
10	2011	14 ,6	7 ,6	2011-01-10	2004-2014
11	2011	0 ,2	-0 ,4	2011-01-11	2004-2014
12	2011	26 ,3	0 ,9	2011-01-12	2004-2014
1	2012	45 ,5	-2 ,4	2012-01-01	2004-2014
2	2012	28 ,6	-6 ,4	2012-01-02	2004-2014
3	2012	13 ,3	4 ,1	2012-01-03	2004-2014
4	2012	57 ,2	11 ,2	2012-01-04	2004-2014
5	2012	82 ,8	15 ,5	2012-01-05	2004-2014
6	2012	72 ,6	20 ,2	2012-01-06	2004-2014
7	2012	64 ,5	23 ,3	2012-01-07	2004-2014
8	2012	38 ,0	21 ,1	2012-01-08	2004-2014
9	2012	32 ,6	17 ,5	2012-01-09	2004-2014
10	2012	30 ,4	10 ,4	2012-01-10	2004-2014
11	2012	22 ,7	4 ,6	2012-01-11	2004-2014
12	2012	41 ,8	-2 ,1	2012-01-12	2004-2014
1	2013	34 ,8	-1 ,8	2013-01-01	2004-2014
2	2013	11 ,8	2 ,2	2013-01-02	2004-2014
3	2013	91 ,6	3 ,1	2013-01-03	2004-2014
4	2013	52 ,0	11 ,7	2013-01-04	2004-2014
5	2013	81 ,0	16 ,2	2013-01-05	2004-2014
6	2013	106 ,4	18 ,8	2013-01-06	2004-2014
7	2013	28 ,6	20 ,0	2013-01-07	2004-2014
8	2013	51 ,8	21 ,1	2013-01-08	2004-2014
9	2013	80 ,6	13 ,1	2013-01-09	2004-2014
10	2013	56 ,6	10 ,1	2013-01-10	2004-2014
11	2013	27 ,0	6 ,9	2013-01-11	2004-2014
12	2013	9 ,4	-2 ,0	2013-01-12	2004-2014
1	2014	46 ,4	0 ,6	2014-01-01	2004-2014
2	2014	20 ,3	3 ,9	2014-01-02	2004-2014
3	2014	37 ,5	8 ,0	2014-01-03	2004-2014
4	2014	30 ,4	11 ,1	2014-01-04	2004-2014
5	2014	78 ,0	14 ,5	2014-01-05	2004-2014
6	2014	78 ,8	18 ,1	2014-01-06	2004-2014
7	2014	120 ,8	20 ,2	2014-01-07	2004-2014
8	2014	46 ,2	19 ,4	2014-01-08	2004-2014
9	2014	25 ,2	15 ,9	2014-01-09	2004-2014
10	2014	71 ,2	10 ,4	2014-01-10	2004-2014
11	2014	48 ,9	5 ,1	2014-01-11	2004-2014
12	2014	77 ,4	1 ,2	2014-01-12	2004-2014
1	2015	29 ,2	-0 ,6	2015-01-01	2014-2023
2	2015	26 ,0	0 ,1	2015-01-02	2014-2023
3	2015	32 ,7	5 ,2	2015-01-03	2014-2023
4	2015	38 ,3	9 ,1	2015-01-04	2014-2023
5	2015	77 ,6	15 ,0	2015-01-05	2014-2023
6	2015	112 ,2	18 ,7	2015-01-06	2014-2023
7	2015	41 ,2	21 ,5	2015-01-07	2014-2023
8	2015	57 ,8	21 ,5	2015-01-08	2014-2023
9	2015	137 ,6	16 ,9	2015-01-09	2014-2023
10	2015	61 ,8	9 ,2	2015-01-10	2014-2023
11	2015	48 ,7	5 ,9	2015-01-11	2014-2023
12	2015	12 ,3	1 ,2	2015-01-12	2014-2023
1	2016	33 ,3	-2 ,8	2016-01-01	2014-2023
2	2016	31 ,9	4 ,6	2016-01-02	2014-2023
3	2016	56 ,0	5 ,7	2016-01-03	2014-2023
4	2016	47 ,8	12 ,2	2016-01-04	2014-2023
5	2016	84 ,2	13 ,9	2016-01-05	2014-2023
6	2016	113 ,6	19 ,7	2016-01-06	2014-2023
7	2016	113 ,4	20 ,4	2016-01-07	2014-2023
8	2016	115 ,2	18 ,9	2016-01-08	2014-2023
9	2016	29 ,7	16 ,1	2016-01-09	2014-2023
10	2016	77 ,6	8 ,2	2016-01-10	2014-2023
11	2016	43 ,7	2 ,8	2016-01-11	2014-2023
12	2016	16 ,0	-3 ,1	2016-01-12	2014-2023
1	2017	3 ,1	-6 ,7	2017-01-01	2014-2023
2	2017	24 ,8	1 ,6	2017-01-02	2014-2023
3	2017	33 ,0	8 ,0	2017-01-03	2014-2023
4	2017	66 ,4	9 ,1	2017-01-04	2014-2023
5	2017	42 ,4	15 ,3	2017-01-05	2014-2023
6	2017	45 ,4	20 ,3	2017-01-06	2014-2023
7	2017	44 ,6	20 ,8	2017-01-07	2014-2023
8	2017	32 ,2	22 ,1	2017-01-08	2014-2023
9	2017	76 ,8	15 ,3	2017-01-09	2014-2023
10	2017	47 ,3	9 ,8	2017-01-10	2014-2023
11	2017	32 ,8	4 ,7	2017-01-11	2014-2023
12	2017	23 ,9	1 ,3	2017-01-12	2014-2023
1	2018	9 ,9	0 ,1	2018-01-01	2014-2023
2	2018	27 ,1	-0 ,1	2018-01-02	2014-2023
3	2018	40 ,9	3 ,2	2018-01-03	2014-2023
4	2018	23 ,0	14 ,8	2018-01-04	2014-2023
5	2018	36 ,4	18 ,2	2018-01-05	2014-2023
6	2018	173 ,4	18 ,8	2018-01-06	2014-2023
7	2018	68 ,6	19 ,9	2018-01-07	2014-2023
8	2018	22 ,0	21 ,7	2018-01-08	2014-2023
9	2018	48 ,8	15 ,7	2018-01-09	2014-2023
10	2018	61 ,6	12 ,0	2018-01-10	2014-2023
11	2018	32 ,0	5 ,5	2018-01-11	2014-2023
12	2018	74 ,8	-0 ,6	2018-01-12	2014-2023
1	2019	59 ,0	-2 ,2	2019-01-01	2014-2023
2	2019	16 ,9	1 ,7	2019-01-02	2014-2023
3	2019	18 ,0	6 ,8	2019-01-03	2014-2023
4	2019	73 ,2	11 ,3	2019-01-04	2014-2023
5	2019	136 ,2	13 ,8	2019-01-05	2014-2023
6	2019	36 ,4	21 ,4	2019-01-06	2014-2023
7	2019	37 ,8	20 ,2	2019-01-07	2014-2023
8	2019	57 ,2	21 ,8	2019-01-08	2014-2023
9	2019	18 ,4	16 ,3	2019-01-09	2014-2023
10	2019	18 ,1	11 ,0	2019-01-10	2014-2023
11	2019	18 ,8	9 ,1	2019-01-11	2014-2023
12	2019	16 ,4	0 ,9	2019-01-12	2014-2023
1	2020	8 ,8	-2 ,4	2020-01-01	2014-2023
2	2020	39 ,3	2 ,4	2020-01-02	2014-2023
3	2020	48 ,4	5 ,7	2020-01-03	2014-2023
4	2020	30 ,7	9 ,7	2020-01-04	2014-2023
5	2020	56 ,9	13 ,2	2020-01-05	2014-2023
6	2020	109 ,3	18 ,8	2020-01-06	2014-2023
7	2020	60 ,2	19 ,8	2020-01-07	2014-2023
8	2020	88 ,3	21 ,2	2020-01-08	2014-2023
9	2020	42 ,6	17 ,0	2020-01-09	2014-2023
10	2020	50 ,7	11 ,0	2020-01-10	2014-2023
11	2020	21 ,0	3 ,2	2020-01-11	2014-2023
12	2020	37 ,2	3 ,3	2020-01-12	2014-2023
1	2021	30 ,3	-0 ,5	2021-01-01	2014-2023
2	2021	23 ,6	1 ,2	2021-01-02	2014-2023
3	2021	41 ,6	2 ,7	2021-01-03	2014-2023
4	2021	41 ,7	7 ,6	2021-01-04	2014-2023
5	2021	74 ,3	13 ,8	2021-01-05	2014-2023
6	2021	33 ,6	19 ,5	2021-01-06	2014-2023
7	2021	130 ,6	22 ,2	2021-01-07	2014-2023
8	2021	70 ,6	18 ,9	2021-01-08	2014-2023
9	2021	31 ,1	14 ,3	2021-01-09	2014-2023
10	2021	12 ,1	7 ,9	2021-01-10	2014-2023
11	2021	23 ,0	4 ,2	2021-01-11	2014-2023
12	2021	73 ,7	0 ,8	2021-01-12	2014-2023
1	2022	16 ,7	-1 ,3	2022-01-01	2014-2023
2	2022	11 ,4	1 ,8	2022-01-02	2014-2023
3	2022	9 ,9	3 ,2	2022-01-03	2014-2023
4	2022	49 ,3	8 ,3	2022-01-04	2014-2023
5	2022	97 ,4	15 ,4	2022-01-05	2014-2023
6	2022	19 ,9	20 ,3	2022-01-06	2014-2023
7	2022	25 ,2	22 ,0	2022-01-07	2014-2023
8	2022	87 ,8	21 ,3	2022-01-08	2014-2023
9	2022	91 ,7	13 ,9	2022-01-09	2014-2023
10	2022	29 ,2	10 ,5	2022-01-10	2014-2023
11	2022	50 ,1	5 ,4	2022-01-11	2014-2023
12	2022	24 ,2	1 ,7	2022-01-12	2014-2023
1	2023		3 ,0	2023-01-01	2014-2023
2	2023	47 ,2	0 ,4	2023-01-02	2014-2023
3	2023	56 ,6	6 ,0	2023-01-03	2014-2023
4	2023	22 ,0	8 ,4	2023-01-04	2014-2023
5	2023	58 ,6	14 ,7	2023-01-05	2014-2023
6	2023	76 ,3	18 ,3	2023-01-06	2014-2023
7	2023	62 ,1	21 ,2	2023-01-07	2014-2023
8	2023	83 ,5	21 ,6	2023-01-08	2014-2023
9	2023	64 ,6	18 ,3	2023-01-09	2014-2023
10	2023	135 ,4	12 ,2	2023-01-10	2014-2023
11	2023	10 ,3	5 ,0	2023-01-11	2014-2023
12	2023	72 ,7	1 ,3	2023-01-12	2014-2023

## Sheet: Snow
Year	Month	Number of days with snow
1973	1	7
1973	2	7
1973	3	13
1973	4	0
1973	5	0
1973	6	0
1973	7	0
1973	8	0
1973	9	0
1973	10	0
1973	11	3
1973	12	31
1974	1	23
1974	2	3
1974	3	1
1974	4	1
1974	5	0
1974	6	0
1974	7	0
1974	8	0
1974	9	0
1974	10	0
1974	11	4
1974	12	18
1975	1	3
1975	2	3
1975	3	1
1975	4	1
1975	5	0
1975	6	0
1975	7	0
1975	8	0
1975	9	0
1975	10	0
1975	11	8
1975	12	11
1976	1	26
1976	2	28
1976	3	10
1976	4	0
1976	5	0
1976	6	0
1976	7	0
1976	8	0
1976	9	0
1976	10	0
1976	11	5
1976	12	22
1977	1	24
1977	2	9
1977	3	2
1977	4	1
1977	5	0
1977	6	0
1977	7	0
1977	8	0
1977	9	0
1977	10	0
1977	11	5
1977	12	31
1978	1	31
1978	2	25
1978	3	1
1978	4	0
1978	5	0
1978	6	0
1978	7	0
1978	8	0
1978	9	0
1978	10	0
1978	11	0
1978	12	12
1979	1	28
1979	2	3
1979	3	0
1979	4	0
1979	5	0
1979	6	0
1979	7	0
1979	8	0
1979	9	0
1979	10	0
1979	11	3
1979	12	30
1980	1	8
1980	2	2
1980	3	0
1980	4	0
1980	5	0
1980	6	0
1980	7	0
1980	8	0
1980	9	0
1980	10	0
1980	11	1
1980	12	20
1981	1	27
1981	2	23
1981	3	3
1981	4	2
1981	5	0
1981	6	0
1981	7	0
1981	8	0
1981	9	0
1981	10	0
1981	11	6
1981	12	23
1982	1	24
1982	2	28
1982	3	3
1982	4	0
1982	5	0
1982	6	0
1982	7	0
1982	8	0
1982	9	0
1982	10	0
1982	11	0
1982	12	4
1983	1	17
1983	2	19
1983	3	1
1983	4	0
1983	5	0
1983	6	0
1983	7	0
1983	8	0
1983	9	0
1983	10	0
1983	11	11
1983	12	16
1984	1	26
1984	2	29
1984	3	13
1984	4	0
1984	5	0
1984	6	0
1984	7	0
1984	8	0
1984	9	0
1984	10	0
1984	11	13
1984	12	30
1985	1	28
1985	2	12
1985	3	0
1985	4	0
1985	5	0
1985	6	0
1985	7	0
1985	8	0
1985	9	0
1985	10	0
1985	11	3
1985	12	16
1986	1	11
1986	2	25
1986	3	4
1986	4	1
1986	5	0
1986	6	0
1986	7	0
1986	8	0
1986	9	0
1986	10	0
1986	11	0
1986	12	17
1987	1	23
1987	2	15
1987	3	9
1987	4	0
1987	5	0
1987	6	0
1987	7	0
1987	8	0
1987	9	0
1987	10	0
1987	11	1
1987	12	12
1988	1	5
1988	2	10
1988	3	7
1988	4	1
1988	5	0
1988	6	0
1988	7	0
1988	8	0
1988	9	0
1988	10	0
1988	11	9
1988	12	19
1989	1	25
1989	2	9
1989	3	0
1989	4	0
1989	5	0
1989	6	0
1989	7	0
1989	8	0
1989	9	0
1989	10	0
1989	11	6
1989	12	17
1990	1	18
1990	2	1
1990	3	1
1990	4	0
1990	5	0
1990	6	0
1990	7	0
1990	8	0
1990	9	0
1990	10	0
1990	11	0
1990	12	22
1991	1	3
1991	2	12
1991	3	0
1991	4	1
1991	5	0
1991	6	0
1991	7	0
1991	8	0
1991	9	0
1991	10	0
1991	11	0
1991	12	26
1992	1	31
1992	2	29
1992	3	1
1992	4	0
1992	5	0
1992	6	0
1992	7	0
1992	8	0
1992	9	0
1992	10	0
1992	11	0
1992	12	13
1993	1	19
1993	2	28
1993	3	19
1993	4	0
1993	5	0
1993	6	0
1993	7	0
1993	8	0
1993	9	0
1993	10	0
1993	11	19
1993	12	15
1994	1	11
1994	2	4
1994	3	0
1994	4	0
1994	5	0
1994	6	0
1994	7	0
1994	8	0
1994	9	0
1994	10	0
1994	11	1
1994	12	7
1995	1	29
1995	2	3
1995	3	2
1995	4	1
1995	5	0
1995	6	0
1995	7	0
1995	8	0
1995	9	0
1995	10	0
1995	11	9
1995	12	21
1996	1	16
1996	2	29
1996	3	15
1996	4	1
1996	5	0
1996	6	0
1996	7	0
1996	8	0
1996	9	0
1996	10	0
1996	11	2
1996	12	10
1997	1	14
1997	2	14
1997	3	3
1997	4	7
1997	5	0
1997	6	0
1997	7	0
1997	8	0
1997	9	0
1997	10	0
1997	11	2
1997	12	2
1998	1	12
1998	2	7
1998	3	14
1998	4	0
1998	5	0
1998	6	0
1998	7	0
1998	8	0
1998	9	0
1998	10	0
1998	11	7
1998	12	25
1999	1	14
1999	2	5
1999	3	0
1999	4	0
1999	5	0
1999	6	0
1999	7	0
1999	8	0
1999	9	0
1999	10	0
1999	11	3
1999	12	17
2000	1	31
2000	2	21
2000	3	7
2000	4	0
2000	5	0
2000	6	0
2000	7	0
2000	8	0
2000	9	0
2000	10	0
2000	11	0
2000	12	0
2001	1	0
2001	2	15
2001	3	1
2001	4	1
2001	5	0
2001	6	0
2001	7	0
2001	8	0
2001	9	0
2001	10	0
2001	11	11
2001	12	31
2002	1	28
2002	2	0
2002	3	1
2002	4	0
2002	5	0
2002	6	0
2002	7	0
2002	8	0
2002	9	0
2002	10	0
2002	11	1
2002	12	15
2003	1	29
2003	2	28
2003	3	7
2003	4	4
2003	5	0
2003	6	0
2003	7	0
2003	8	0
2003	9	0
2003	10	0
2003	11	0
2003	12	17
2004	1	25
2004	2	20
2004	3	4
2004	4	0
2004	5	0
2004	6	0
2004	7	0
2004	8	0
2004	9	0
2004	10	0
2004	11	9
2004	12	2
2005	1	16
2005	2	27
2005	3	14
2005	4	1
2005	5	0
2005	6	0
2005	7	0
2005	8	0
2005	9	0
2005	10	0
2005	11	5
2005	12	11
2006	1	13
2006	2	17
2006	3	12
2006	4	0
2006	5	0
2006	6	0
2006	7	0
2006	8	0
2006	9	0
2006	10	0
2006	11	3
2006	12	1
2007	1	5
2007	2	3
2007	3	0
2007	4	0
2007	5	0
2007	6	0
2007	7	0
2007	8	0
2007	9	0
2007	10	0
2007	11	7
2007	12	20
2008	1	25
2008	2	4
2008	3	1
2008	4	0
2008	5	0
2008	6	0
2008	7	0
2008	8	0
2008	9	0
2008	10	0
2008	11	0
2008	12	10
2009	1	10
2009	2	17
2009	3	8
2009	4	0
2009	5	0
2009	6	0
2009	7	0
2009	8	0
2009	9	0
2009	10	1
2009	11	0
2009	12	15
2010	1	22
2010	2	18
2010	3	11
2010	4	0
2010	5	0
2010	6	0
2010	7	0
2010	8	0
2010	9	0
2010	10	0
2010	11	1
2010	12	20
2011	1	21
2011	2	23
2011	3	5
2011	4	0
2011	5	0
2011	6	0
2011	7	0
2011	8	0
2011	9	0
2011	10	0
2011	11	0
2011	12	4
2012	1	25
2012	2	29
2012	3	8
2012	4	0
2012	5	0
2012	6	0
2012	7	0
2012	8	0
2012	9	0
2012	10	0
2012	11	24
2012	12	29
2013	1	7
2013	2	6
2013	3	0
2013	4	0
2013	5	0
2013	6	0
2013	7	0
2013	8	0
2013	9	0
2013	10	0
2013	11	1
2013	12	9
2014	1	9
2014	2	7
2014	3	0
2014	4	0
2014	5	0
2014	6	0
2014	7	0
2014	8	0
2014	9	0
2014	10	0
2014	11	5
2014	12	12
2015	1	12
2015	2	3
2015	3	1
2015	4	0
2015	5	0
2015	6	0
2015	7	0
2015	8	0
2015	9	0
2015	10	0
2015	11	2
2015	12	0
2016	1	20
2016	2	0
2016	3	0
2016	4	0
2016	5	0
2016	6	0
2016	7	0
2016	8	0
2016	9	0
2016	10	0
2016	11	5
2016	12	23
2017	1	31
2017	2	5
2017	3	0
2017	4	3
2017	5	0
2017	6	0
2017	7	0
2017	8	0
2017	9	0
2017	10	0
2017	11	0
2017	12	5
2018	1	16
2018	2	12
2018	3	11
2018	4	0
2018	5	0
2018	6	0
2018	7	0
2018	8	0
2018	9	0
2018	10	0
2018	11	1
2018	12	17
2019	1	31
2019	2	6
2019	3	0
2019	4	0
2019	5	0
2019	6	0
2019	7	0
2019	8	0
2019	9	0
2019	10	0
2019	11	0
2019	12	6
2020	1	14
2020	2	1
2020	3	4
2020	4	0
2020	5	0
2020	6	0
2020	7	0
2020	8	0
2020	9	0
2020	10	0
2020	11	3
2020	12	0
2021	1	17
2021	2	6
2021	3	6
2021	4	1
2021	5	0
2021	6	0
2021	7	0
2021	8	0
2021	9	0
2021	10	0
2021	11	0
2021	12	9
2022	1	15
2022	2	3
2022	3	2
2022	4	0
2022	5	0
2022	6	0
2022	7	0
2022	8	0
2022	9	0
2022	10	0
2022	11	0
2022	12	0
2023	1	0
2023	2	18
2023	3	5
2023	4	4
2023	5	0
2023	6	0
2023	7	0
2023	8	0
2023	9	0
2023	10	0
2023	11	1
2023	12	2

## Sheet: Metadata
Data
Butterflies_spring	Table contains the raw data on the date of first emergence of sping emerging butterfly species for the time span between 1920 and 2023. The information stems from museum collections and observations (see main body of manuscript for more details).
Butterflies_autumn	Table contains the raw data on the date of first emergence of butterfly species with autumn generations for the time span between 1920 and 2023. The information stems from museum collections and observations (see main body of manuscript for more details).
Genus	Genus name
Species	Species name
Year	Year of collection/observation
Month	Month of collection/observation (first record of that particular year)
Day	Day of collection/observation (first record of that particular year)
Date	Full date
Month_Obs	Formated date of first record/observation
Month_Label	Notation of date on specimen label/observation
Species name	Full species name
Day_of_year	Formated day of the first record/observation
Precipitation&Temperature	Table contains data on the mean temperature (°C) and average precipitation (l/m2) per month, recorded by the meteorological station in Cluj-Napoca
Snow	Table contains data on the number of days with snow cover, based on the record pf the meteorological station in Cluj-Napoca
